# Supplementary material for: Comprehensive analysis of mRNAs and miRNAs in the ovarian follicles of uniparous and multiple goats at estrus phase
Source: BMC Genomics. 2020 Mar 30;21:267. doi: 10.1186/s12864-020-6671-4 (PMC7106838; doi:10.1186/s12864-020-6671-4)
Supplement: Supplementary file 2 — Additional file 2. RNA-seq data of DEmRNA expression in large and small follicles from uniparous and multiple goats. [file 12864_2020_6671_MOESM2_ESM.xlsx]

## Sheet: Uni-S and Mul-S
id	baseMean	baseMeanA	baseMeanB	foldChange(CH-SF/CL-SF)	log2FoldChange	pval	padj	Chrosome	Stard Site	End Site	Strand	Length	Gene Name	EntrezGene ID	GO	KEGG	EC	eggNOG	eggNOG Class	Uniprot/SwissPort	Description	1SF:fpkm	2SF:fpkm	3SF:fpkm	4SF:fpkm	5SF:fpkm	6SF:fpkm	7SF:fpkm	8SF:fpkm	9SF:fpkm
ENSCHIG00000000084	22.0576	11.8063	30.2586	2.56293	1.3578	0.00884089	1	LWLT01000688.1	46376	63031	+	6485	LOC102169746	102169746	-	K09228	-	veNOG17409	K	sp|A6NM28|ZFP92_HUMAN Zinc finger protein 92 homolog OS=Homo sapiens GN=ZFP92 PE=2 SV=3	(RefSeq) zinc finger protein 501	0.156509	0.123215	0.221288	0.198907	0.409574	0.354449	0.273564	0.80119	0.335845
ENSCHIG00000000380	34.1878	49.1032	22.2555	0.453239	-1.14166	0.0304982	1	LWLT01000027.1	34808366	34812145	+	3642	IRS4	102179643	-	K17446	-	veNOG34026;veNOG06364	T	sp|O14654|IRS4_HUMAN Insulin receptor substrate 4 OS=Homo sapiens GN=IRS4 PE=1 SV=1	(RefSeq) insulin receptor substrate 4	1.59609	2.13129	0.933226	0.661129	0.560995	1.26228	0.259793	0.411522	0.398674
ENSCHIG00000000395	7.89514	2.12807	12.5088	5.87799	2.55532	0.0261271	1	LWLT01000772.1	2388	5223	-	993	-	-	-	-	-	-	-	-	-	0	0.344862	0.228184	0.2598	0	0.900203	1.31015	1.10684	2.51825
ENSCHIG00000002499	27.3405	16.5091	36.0057	2.18096	1.12496	0.0124159	1	21	22257715	22294077	-	3314	AP3B2	102176733	GO:0008089;GO:0048490;	K12397	-	veNOG02757	U	sp|Q13367|AP3B2_HUMAN AP-3 complex subunit beta-2 OS=Homo sapiens GN=AP3B2 PE=1 SV=2	(RefSeq) adaptor related protein complex 3 beta 2 subunit	0.612528	0.551114	0.364654	0.415179	0.575418	1.57988	0.999272	0.723604	1.21704
ENSCHIG00000002674	10.1214	5.36827	13.9238	2.59373	1.37503	0.0378556	1	14	49407742	49724255	-	1275	C8orf34	102174760	-	-	-	veNOG03711	S	sp|Q49A92|CH034_HUMAN Uncharacterized protein C8orf34 OS=Homo sapiens GN=C8orf34 PE=2 SV=2	(RefSeq) chromosome 14 C8orf34 homolog	0.217103	0.89529	0.355431	0.202339	0.48074	1.50236	1.11314	1.09713	0.949001
ENSCHIG00000003017	79.0532	120.527	45.8744	0.380616	-1.39359	0.0153537	1	22	53251741	53252808	+	1068	LOC102179993	102179993	-	K04176	-	veNOG03478	T	sp|P32246|CCR1_HUMAN C-C chemokine receptor type 1 OS=Homo sapiens GN=CCR1 PE=1 SV=1	(RefSeq) C-C chemokine receptor type 1	4.75168	16.8873	6.71841	15.5401	1.72175	5.73934	3.5437	3.36801	5.74021
ENSCHIG00000003142	4.8908	0.276692	8.58209	31.0167	4.95497	0.00275363	0.836586	5	104179000	104180487	-	1488	KCNA1	106502139	GO:0001964;GO:0005249;GO:0005251;GO:0005887;GO:0007405;GO:0007420;GO:0008076;GO:0009986;GO:0010960;GO:0019228;GO:0021766;GO:0030054;GO:0030424;GO:0030425;GO:0033270;GO:0042391;GO:0043025;GO:0043679;GO:0044224;GO:0044224;GO:0045202;GO:0050905;GO:0050966;GO:0050976;GO:0071286;GO:0071805;GO:0097718;	K04874	-	veNOG01726	P	sp|Q09470|KCNA1_HUMAN Potassium voltage-gated channel subfamily A member 1 OS=Homo sapiens GN=KCNA1 PE=1 SV=2	(RefSeq) potassium voltage-gated channel subfamily A member 1	0	0.0767134	0	0	0	0.68656	0.715349	0.201447	1.08421
ENSCHIG00000003345	29.8805	41.8972	20.2672	0.483736	-1.04771	0.0126874	1	15	2471568	2486560	-	2246	SMTNL1	108637646	GO:0005516;GO:0005523;GO:0005634;GO:0005737;GO:0008157;GO:0014823;GO:0018105;GO:0031430;GO:0031674;GO:0042493;GO:0043292;GO:0043621;GO:0045892;GO:0045907;GO:0048644;GO:0051401;GO:0097718;GO:0097756;	-	-	veNOG15664	Z	sp|A8MU46|SMTL1_HUMAN Smoothelin-like protein 1 OS=Homo sapiens GN=SMTNL1 PE=1 SV=1	(RefSeq) smoothelin like 1	2.05407	1.82964	2.18584	1.18692	0.940004	1.02342	0.368609	0.889738	0.969705
ENSCHIG00000003402	35.4744	17.69	49.702	2.80961	1.49037	0.000752093	0.508585	16	2500060	2509628	-	5199	KLHDC8A	102182156	-	-	-	veNOG00585	R	sp|Q8IYD2|KLD8A_HUMAN Kelch domain-containing protein 8A OS=Homo sapiens GN=KLHDC8A PE=2 SV=2	(RefSeq) kelch domain containing 8A	0.283959	0.329341	0.406773	0.297729	0.615681	1.10531	0.432227	1.36452	0.961961
ENSCHIG00000003690	32.768	57.4348	13.0345	0.226945	-2.13959	0.000159455	0.201273	19	26661230	26671123	-	924	ASGR2	102180882	GO:0009100;GO:0031647;GO:0044322;GO:0048471;GO:0055088;	K10064	-	veNOG13868	T	sp|P07307|ASGR2_HUMAN Asialoglycoprotein receptor 2 OS=Homo sapiens GN=ASGR2 PE=1 SV=2	(RefSeq) asialoglycoprotein receptor 2	3.79461	9.75953	6.04886	4.74642	0.442239	0.414611	0.255998	2.59526	2.7936
ENSCHIG00000003866	11.7718	4.72807	17.4068	3.6816	1.88033	0.0388691	1	4	32007264	32017648	-	1446	HYAL4	102189274	GO:0004415;GO:0009986;GO:0030207;	K01197	[EC:3.2.1.35]	veNOG01259	G	sp|Q2M3T9|HYAL4_HUMAN Hyaluronidase-4 OS=Homo sapiens GN=HYAL4 PE=1 SV=2	(RefSeq) hyaluronoglucosaminidase 4	0.255239	0.236825	0.104466	0.654173	2.26074	0.794815	0.490751	1.65838	0.33471
ENSCHIG00000004685	565.247	891.161	304.517	0.341708	-1.54916	1.63855e-05	0.0686977	7	63020909	63057802	-	6434	TGFBI	102182971	GO:0001525;GO:0005518;GO:0005615;GO:0005615;GO:0005802;GO:0007155;GO:0030198;GO:0031012;GO:0050840;	K19519	-	veNOG00988	WM	sp|P55906|BGH3_BOVIN Transforming growth factor-beta-induced protein ig-h3 OS=Bos taurus GN=TGFBI PE=1 SV=2	(RefSeq) transforming growth factor beta induced	11.2862	14.5126	9.61428	18.1771	3.17554	6.09325	2.49998	3.57181	6.70746
ENSCHIG00000004814	5.96569	2.12048	9.04185	4.26405	2.09223	0.0210033	1	16	52734763	52741906	+	1230	-	-	-	-	-	-	-	-	-	0.150031	0.185609	0.122811	0.209741	0.332219	0.83057	1.15386	0.324935	0.786977
ENSCHIG00000005124	31.438	44.2754	21.1681	0.478102	-1.06461	0.0355406	1	15	2389088	2393260	+	436	YPEL4	102182155	-	-	-	NOG65731;veNOG19390	SR	sp|Q5XID5|YPEL4_RAT Protein yippee-like 4 OS=Rattus norvegicus GN=Ypel4 PE=1 SV=1	(RefSeq) yippee like 4	9.09992	17.8031	6.06311	7.10042	3.28028	6.44359	2.17011	6.87507	4.07026
ENSCHIG00000005308	313.68	66.7877	511.194	7.65402	2.93622	5.61977e-06	0.0294518	26	28295951	28302304	+	1530	LOC102182376	102182376	-	K00512	-	veNOG07376	Q	sp|Q9N0U7|CP17A_CAPHI Steroid 17-alpha-hydroxylase/17,20 lyase OS=Capra hircus GN=CYP17A1 PE=2 SV=1	(RefSeq) steroid 17-alpha-hydroxylase/17,20 lyase-like	9.2872	4.02881	0.493654	3.31611	28.7109	11.7685	40.9697	24.2937	47.0283
ENSCHIG00000005544	434.946	614.894	290.988	0.473233	-1.07938	0.000919271	0.520829	7	103738903	103743585	+	2305	IFI30	106502275	GO:0005764;GO:0005829;GO:0016667;GO:0030054;GO:0043231;	K08059	-	veNOG15671	O	sp|A6QPN6|GILT_BOVIN Gamma-interferon-inducible lysosomal thiol reductase OS=Bos taurus GN=IFI30 PE=2 SV=1	(RefSeq) IFI30, lysosomal thiol reductase	15.0112	32.9325	26.8366	28.7268	8.15485	13.4071	7.79921	11.4873	17.8128
ENSCHIG00000005560	7.07289	11.6489	3.41205	0.292906	-1.77149	0.0157467	1	18	64551321	64554577	-	966	-	-	-	-	-	-	-	-	-	0.382066	1.0635	1.48556	1.69139	0.282008	0.396584	0.122434	0.517172	0.334017
ENSCHIG00000005935	1340.22	602.665	1930.26	3.20288	1.67937	0.0381399	1	11	30545272	30604452	-	2615	LHCGR	100860843	GO:0001541;GO:0005887;GO:0007189;GO:0007190;GO:0007200;GO:0007283;GO:0008584;GO:0008585;GO:0022602;GO:0032962;GO:0035472;GO:0038106;GO:0046544;GO:0060065;GO:0071371;GO:0072520;GO:0090030;	K04248	-	veNOG05298	T	sp|Q28005|LSHR_BOVIN Lutropin-choriogonadotropic hormone receptor OS=Bos taurus GN=LHCGR PE=2 SV=1	(RefSeq) luteinizing hormone/choriogonadotropin receptor	45.8346	20.3417	10.1379	13.9761	63.5211	33.2069	139.935	80.0105	25.3871
ENSCHIG00000006022	1169.32	259.22	1897.41	7.31968	2.87178	0.0348769	1	23	23988677	24019051	+	2525	LOC102174444	102174444	-	K00799	[EC:2.5.1.18]	veNOG00629;NOG65222	O	sp|O18879|GSTA2_BOVIN Glutathione S-transferase A2 OS=Bos taurus GN=GSTA2 PE=2 SV=4	(RefSeq) glutathione S-transferase A2	24.1909	0.542493	9.45235	5.48318	182.737	40.9146	52.5545	40.6793	23.8002
ENSCHIG00000006175	1.48345	0	2.67021	Inf	Inf	0.038379	1	24	43894741	43895634	-	894	MC2R	102182364	GO:0007189;	K04200	-	veNOG00979	T	sp|Q9TU77|ACTHR_SHEEP Adrenocorticotropic hormone receptor OS=Ovis aries GN=MC2R PE=2 SV=1	(RefSeq) melanocortin 2 receptor	0	0	0	0	0.3809	0.285683	0.529177	0	0.180459
ENSCHIG00000006566	10.7277	15.8049	6.66587	0.421759	-1.24551	0.0369011	1	7	93319408	93324533	+	1761	PRAM1	102177707	GO:0019901;GO:0032991;	K19994	-	veNOG15434	T	sp|Q96QH2|PRAM_HUMAN PML-RARA-regulated adapter molecule 1 OS=Homo sapiens GN=PRAM1 PE=1 SV=2	(RefSeq) PML-RARA regulated adaptor molecule 1	0.628749	1.29642	0.900687	0.683654	0.154696	0.435094	0.201484	0.62413	0.366451
ENSCHIG00000006579	4.01548	1.38346	6.12109	4.42448	2.14551	0.0395402	1	2	13764207	13777119	+	1323	LOC102173140	102173140	-	K01581	[EC:4.1.1.17]	veNOG12677	E	sp|Q9I8S4|AZIN2_XENLA Antizyme inhibitor 2 OS=Xenopus laevis GN=azin2 PE=2 SV=1	(RefSeq) antizyme inhibitor 2-like	0	0.431404	0	0	0.20591	0.772186	0.44698	0.528665	0.243885
ENSCHIG00000006621	34.6326	51.6732	21.0001	0.406403	-1.29902	0.0287299	1	7	89884404	89903450	+	1125	GNA15	102177052	GO:0001664;GO:0007200;GO:0051482;	K04637	-	veNOG11099	T	sp|P30679|GNA15_HUMAN Guanine nucleotide-binding protein subunit alpha-15 OS=Homo sapiens GN=GNA15 PE=1 SV=2	(RefSeq) G protein subunit alpha 15	3.52672	7.10263	1.67842	5.65649	0.786989	3.63236	0.735908	1.1546	2.50958
ENSCHIG00000007458	691.126	376.953	942.465	2.50022	1.32205	8.67763e-05	0.15699	LWLT01000021.1	49940344	50030122	+	4536	MAP7D2	102185909	-	-	-	veNOG04137	S	sp|Q5R7F9|MA7D2_PONAB MAP7 domain-containing protein 2 OS=Pongo abelii GN=MAP7D2 PE=2 SV=1	-	8.34001	2.59202	8.14235	12.5882	25.0889	21.5086	18.5385	19.0319	12.3416
ENSCHIG00000007526	23.3107	14.4705	30.3829	2.09964	1.07014	0.0127787	1	5	80443943	80458630	+	6513	PTHLH	100860907	GO:0005179;GO:0005576;GO:0010469;GO:0030282;GO:0001501;GO:0005179;GO:0005576;GO:0005654;GO:0005794;GO:0005829;GO:0007189;GO:0010468;GO:0010469;GO:0030282;GO:0032331;GO:0051428;GO:0061182;GO:0005179;GO:0005576;GO:0010469;GO:0030282;GO:0005179;GO:0005576;GO:0010469;GO:0030282;	K22608	-	veNOG18196	T	sp|P58073|PTHR_BOVIN Parathyroid hormone-related protein OS=Bos taurus GN=PTHLH PE=2 SV=1	(RefSeq) parathyroid hormone like hormone	0.255004	0.333002	0.127563	0.158441	0.44964	0.411746	0.326866	0.582968	0.396328
ENSCHIG00000007586	24.5139	35.7361	15.5361	0.434746	-1.20175	0.016506	1	25	42508628	42518916	-	974	ADAP1	102173152	GO:0005096;GO:0005634;GO:0005737;GO:0005829;GO:0005886;GO:0043087;	-	-	veNOG05699	T	sp|O75689|ADAP1_HUMAN Arf-GAP with dual PH domain-containing protein 1 OS=Homo sapiens GN=ADAP1 PE=1 SV=2	(RefSeq) ArfGAP with dual PH domains 1	1.23152	4.92226	3.56708	4.50276	1.18869	1.70442	0.485712	2.15428	1.90482
ENSCHIG00000007884	54.0518	75.3753	36.993	0.490785	-1.02684	0.0157196	1	11	102785412	102844198	+	4134	KCNT1	102188508	-	K04946	-	veNOG11723	P	sp|Q9Z258|KCNT1_RAT Potassium channel subfamily T member 1 OS=Rattus norvegicus GN=Kcnt1 PE=1 SV=1	(RefSeq) potassium sodium-activated channel subfamily T member 1	1.42845	2.98213	1.16929	1.58092	0.642498	0.957597	0.486359	0.966789	1.11222
ENSCHIG00000007888	6.72663	11.6416	2.79467	0.240059	-2.05854	0.00998426	1	18	64257859	64268333	+	873	FCAR	102182340	GO:0005886;	K06513	-	veNOG14501	T	sp|P24071|FCAR_HUMAN Immunoglobulin alpha Fc receptor OS=Homo sapiens GN=FCAR PE=1 SV=1	(RefSeq) immunoglobulin alpha Fc receptor	0.422767	2.3536	0.865167	1.57606	0.234037	0.146277	0.270953	0.457813	0.3696
ENSCHIG00000007953	760.997	1078.99	506.599	0.46951	-1.09077	0.00180393	0.71881	12	70294307	70354895	+	4271	LCP1	102181402	GO:0001725;GO:0001726;GO:0001726;GO:0001891;GO:0002102;GO:0002286;GO:0005178;GO:0005737;GO:0005737;GO:0005829;GO:0005829;GO:0005884;GO:0005884;GO:0005886;GO:0005925;GO:0010737;GO:0015629;GO:0016477;GO:0022617;GO:0030175;GO:0032432;GO:0033157;GO:0042802;GO:0048471;GO:0051015;GO:0051015;GO:0051017;GO:0051017;GO:0051020;GO:0071803;	K17276	-	veNOG03322	Z	sp|P13796|PLSL_HUMAN Plastin-2 OS=Homo sapiens GN=LCP1 PE=1 SV=6	(RefSeq) lymphocyte cytosolic protein 1	13.9775	30.4684	24.1035	29.3559	5.4216	11.8103	11.1043	8.98346	17.7724
ENSCHIG00000008094	22.4583	35.3795	12.1213	0.342608	-1.54537	0.0144414	1	23	33718688	33723656	+	1296	TREM2	102189077	GO:0002588;GO:0005543;GO:0005886;GO:0016021;GO:0030316;GO:0050731;GO:0050850;GO:0070374;GO:0097028;GO:0097110;GO:1903078;GO:1903082;GO:2000350;	K14378	-	veNOG12128	T	sp|Q9NZC2|TREM2_HUMAN Triggering receptor expressed on myeloid cells 2 OS=Homo sapiens GN=TREM2 PE=1 SV=1	(RefSeq) triggering receptor expressed on myeloid cells 2	0.925537	3.52313	2.33114	3.78214	0.26275	1.28094	0.182517	0.770969	1.86725
ENSCHIG00000008267	5.50829	1.6568	8.58948	5.18437	2.37417	0.0167453	1	4	93989945	94002854	+	1604	PRPS1L1	-	-	-	-	-	-	-	-	0.172573	0.142331	0.0941759	0	0.0849187	0.557295	0.958555	0.622928	0.30174
ENSCHIG00000008397	22.0854	11.148	30.8353	2.766	1.4678	0.0008979	0.520829	6	80847338	80847682	+	345	-	-	-	-	-	-	-	-	-	2.13957	6.94823	1.7514	1.99406	8.09362	8.1432	5.82785	9.55734	9.8201
ENSCHIG00000008457	92.2299	146.709	48.6462	0.331582	-1.59256	7.98327e-07	0.0167353	3	6672708	6673286	+	579	ARL4C	102191580	GO:0005737;GO:0005829;GO:0005886;GO:0032456;GO:0043014;	K07945	-	veNOG03337;NOG01152	RU	sp|P61208|ARL4C_MOUSE ADP-ribosylation factor-like protein 4C OS=Mus musculus GN=Arl4c PE=2 SV=1	(RefSeq) ADP ribosylation factor like GTPase 4C	25.9755	23.0665	21.2629	27.7735	5.646	7.27825	3.88109	7.93819	14.0711
ENSCHIG00000008552	17.0703	25.4755	10.3461	0.406121	-1.30002	0.0356966	1	1	116505740	116506699	+	960	GPR171	102190267	GO:0045638;	K08441	-	veNOG04089	T	sp|Q3ZBK9|GP171_BOVIN Probable G-protein coupled receptor 171 OS=Bos taurus GN=GPR171 PE=2 SV=1	(RefSeq) G protein-coupled receptor 171	1.4417	2.25921	1.80955	4.65801	0.56754	1.33021	0.985592	0.624485	1.51247
ENSCHIG00000008585	91.9246	46.0504	128.624	2.79311	1.48187	0.0395622	1	23	24067179	24083565	+	3663	LOC102173702	102173702	-	K00799	[EC:2.5.1.18]	veNOG00629	O	sp|O18879|GSTA2_BOVIN Glutathione S-transferase A2 OS=Bos taurus GN=GSTA2 PE=2 SV=4	(RefSeq) glutathione S-transferase A2	1.38542	0.311628	1.3815	1.71378	5.78231	1.8477	3.58397	4.17346	0.770756
ENSCHIG00000008592	2.35592	0	4.24066	Inf	Inf	0.00513739	1	7	51020209	51022452	-	306	-	-	-	-	-	-	-	-	-	0	0	0	0	0.667694	1.66928	0.773013	2.93875	0.527223
ENSCHIG00000008685	7.23769	11.8038	3.5848	0.303699	-1.71929	0.0111309	1	LWLT01000033.1	541932	542942	+	1011	GPR82	102170767	-	K08420	-	veNOG00521	T	sp|Q96P67|GPR82_HUMAN Probable G-protein coupled receptor 82 OS=Homo sapiens GN=GPR82 PE=2 SV=1	(RefSeq) G protein-coupled receptor 82	1.00392	1.12907	1.19532	1.19082	0	0.252622	0.584921	0.592983	0.239362
ENSCHIG00000008881	9.23437	16.1923	3.66804	0.22653	-2.14223	0.000826079	0.520829	19	37528447	37530151	+	675	HOXB6	102169050	GO:0009952;GO:0034101;GO:0048704;GO:0048706;	K09306	-	veNOG10118	K	sp|P09023|HXB6_MOUSE Homeobox protein Hox-B6 OS=Mus musculus GN=Hoxb6 PE=1 SV=2	(RefSeq) homeobox B6	3.00728	2.87488	3.02116	0.509594	0.403584	0.756742	0.876081	0.148026	0.358512
ENSCHIG00000008956	163.938	98.8841	215.982	2.18419	1.1271	0.00538578	1	29	43743299	43747314	+	1257	TM7SF2	100861120	GO:0005783;GO:0043231;GO:0043235;	K00222	[EC:1.3.1.70]	veNOG02221	TI	sp|Q8WMV1|ERG24_BOVIN Delta(14)-sterol reductase OS=Bos taurus GN=TM7SF2 PE=1 SV=1	(RefSeq) transmembrane 7 superfamily member 2	7.56062	4.81299	11.4766	6.43073	23.1892	11.5814	10.0676	19.6338	14.6314
ENSCHIG00000008983	6.84677	2.52973	10.3004	4.07175	2.02565	0.0198156	1	4	110035980	110085799	+	1515	HEPACAM2	102181093	GO:0005794;GO:0005813;GO:0005819;GO:0007098;GO:0030496;	-	-	veNOG13267	T	sp|A6QQC6|HECA2_BOVIN HEPACAM family member 2 OS=Bos taurus GN=HEPACAM2 PE=2 SV=1	(RefSeq) HEPACAM family member 2	0.0609036	0.226039	0.249271	0.113523	0.314676	1.01149	0.7026	0.989283	0.212977
ENSCHIG00000009122	1.61145	0	2.90062	Inf	Inf	0.033885	1	2	53476928	53477149	+	222	-	-	-	-	-	-	-	-	-	0	0	0	0	0.613557	2.87613	1.0655	1.35024	0.363356
ENSCHIG00000009231	327.75	494.852	194.068	0.392174	-1.35043	0.00247568	0.786327	15	1111460	1113613	+	2154	MPEG1	102177263	-	-	-	veNOG00259	S	sp|Q2KJC3|MPEG1_BOVIN Macrophage-expressed gene 1 protein OS=Bos taurus GN=MPEG1 PE=2 SV=2	(RefSeq) macrophage-expressed gene 1 protein	16.4062	29.5708	14.4466	28.8643	3.47796	9.66348	5.65548	7.09721	15.9533
ENSCHIG00000009354	4.35674	1.45151	6.68092	4.60273	2.20249	0.0293048	1	3	81175333	81175677	-	345	-	-	-	-	-	-	-	-	-	0	0.661736	0.218925	0.747773	1.18443	1.11044	1.37126	3.4754	1.8705
ENSCHIG00000009464	114.846	160.138	78.6125	0.490905	-1.02649	0.0117597	1	23	41415870	41420259	+	837	HLA-DMA	102188267	GO:0002503;GO:0009986;GO:0023026;GO:0042613;GO:0043231;	K06752	-	veNOG02272	O	sp|P28067|DMA_HUMAN HLA class II histocompatibility antigen, DM alpha chain OS=Homo sapiens GN=HLA-DMA PE=1 SV=1	(RefSeq) HLA class II histocompatibility antigen, DM alpha chain	14.0002	24.9574	11.8212	23.6304	4.5566	11.2901	5.93474	7.52068	14.4561
ENSCHIG00000009552	14.3356	21.6201	8.50801	0.393524	-1.34548	0.0215505	1	17	6785191	6786541	-	1263	SELPLG	102179972	-	K06544	-	veNOG00190	R	sp|Q14242|SELPL_HUMAN P-selectin glycoprotein ligand 1 OS=Homo sapiens GN=SELPLG PE=1 SV=1	(RefSeq) selectin P ligand	0.94972	2.34987	0.89702	2.45113	0.485308	1.31441	0.280929	0.395557	0.702546
ENSCHIG00000009622	8.15149	3.21788	12.0984	3.75974	1.91063	0.00505401	1	24	46308949	46416584	+	1260	RNF165	102181551	GO:0000209;GO:0005634;GO:0007409;GO:0008045;GO:0010259;GO:0030163;GO:0030513;GO:0032991;GO:0035136;GO:0060173;GO:0060384;GO:0061061;GO:0061630;	K17821	-	veNOG10403	O	sp|E9QAU8|RN165_MOUSE E3 ubiquitin-protein ligase RNF165 OS=Mus musculus GN=Rnf165 PE=1 SV=1	(RefSeq) ring finger protein 165	0.219688	0.452974	0.0599437	0.272997	1.02698	0.709446	0.187732	1.42739	1.08834
ENSCHIG00000009914	87.1108	150.902	36.0776	0.239079	-2.06444	0.0220583	1	9	60317672	60352444	+	3188	MYB	102171339	GO:0000122;GO:0000978;GO:0006338;GO:0045624;GO:0045892;GO:0045893;GO:0045944;GO:0051571;GO:0051574;	K09420	-	veNOG08754	K	sp|P46200|MYB_BOVIN Transcriptional activator Myb OS=Bos taurus GN=MYB PE=2 SV=1	(RefSeq) MYB proto-oncogene, transcription factor	4.57293	3.75963	0.781825	9.06335	0.384532	0.881244	2.04043	1.06562	0.910898
ENSCHIG00000009984	4.58029	1.45509	7.08045	4.866	2.28274	0.0308583	1	16	66132550	66150108	-	1445	PDC	102178380	GO:0001750;	K08327	-	veNOG02449	T	sp|P19632|PHOS_BOVIN Phosducin OS=Bos taurus GN=PDC PE=1 SV=2	(RefSeq) phosducin	0.127708	0.157992	0.0522692	0.0595114	0.188525	0.618617	0.654787	0.691471	0.167471
ENSCHIG00000010017	195.128	72.178	293.488	4.06617	2.02367	0.0249348	1	17	9998128	10029456	+	2442	RASAL1	102187887	GO:0005829;GO:0005886;GO:1903861;	K17632	-	veNOG03278	T	sp|O95294|RASL1_HUMAN RasGAP-activating-like protein 1 OS=Homo sapiens GN=RASAL1 PE=1 SV=3	(RefSeq) RAS protein activator like 1	4.00512	2.10349	3.98986	1.37337	6.3029	7.68711	2.22787	21.6447	17.9366
ENSCHIG00000010048	15.8053	9.6204	20.7533	2.15722	1.10917	0.0474307	1	3	119174766	119304111	-	5387	ADCY10	102173054	GO:0003351;GO:0004016;GO:0005634;GO:0006171;GO:0015630;GO:0016020;GO:0031514;GO:0048471;GO:0071241;GO:0071890;	K11265	[EC:4.6.1.1]	veNOG11700	F	sp|Q866F4|ADCYA_RABIT Adenylate cyclase type 10 OS=Oryctolagus cuniculus GN=ADCY10 PE=2 SV=1	(RefSeq) adenylate cyclase 10, soluble	0.119897	0.317847	0.154227	0.111743	0.265491	0.568926	0.461053	0.389506	0.134766
ENSCHIG00000010151	15.2856	5.08578	23.4454	4.61	2.20477	0.0196681	1	10	37873322	37876722	+	963	DUOXA2	102184911	GO:0005783;GO:0005829;GO:0005886;GO:0008104;GO:0010729;GO:0019899;GO:0031252;GO:0034613;GO:0042743;GO:0045177;GO:0050727;GO:0051604;GO:2000147;GO:2000609;	K17232	-	veNOG00381	S	sp|Q1HG44|DOXA2_HUMAN Dual oxidase maturation factor 2 OS=Homo sapiens GN=DUOXA2 PE=1 SV=2	(RefSeq) dual oxidase maturation factor 2	0.574884	0.948282	0.392155	0.178596	0.565772	4.77384	0.982521	1.86762	3.35058
ENSCHIG00000010180	3.82195	0.668969	6.34433	9.48374	3.24546	0.0465391	1	19	37608621	37610241	-	1020	-	-	-	-	-	-	-	-	-	0.18092	0	0.0740481	0	0.133539	1.50236	0.811664	0.391834	0.158167
ENSCHIG00000010286	7.80827	2.20483	12.291	5.57459	2.47886	0.0428678	1	16	74580926	74608748	+	2824	CFHR5	102170257	GO:0032091;GO:0032991;GO:0042803;GO:0045919;GO:0046982;	-	-	veNOG10680;veNOG21834	R	sp|Q28085|CFAH_BOVIN Complement factor H OS=Bos taurus GN=CFH PE=1 SV=3	(RefSeq) complement factor H related 5	0	0.161685	0.0534908	0.0913533	0.120582	0.994832	0.544449	0.318434	0.114257
ENSCHIG00000010337	12.627	6.5683	17.4739	2.66033	1.41161	0.0240306	1	15	18625500	18931116	-	4830	KIAA1549L	102191444	-	-	-	veNOG04590	S	sp|Q6ZVL6|K154L_HUMAN UPF0606 protein KIAA1549L OS=Homo sapiens GN=KIAA1549L PE=2 SV=2	(RefSeq) KIAA1549 like	0.0955165	0.236334	0.0781874	0.124629	0.0846023	0.555218	0.440761	0.33099	0.300615
ENSCHIG00000010347	25.1586	36.4383	16.1349	0.4428	-1.17527	0.00840862	1	18	55270566	55274583	-	582	BBC3	102171367	GO:0006974;GO:0008340;GO:0034976;GO:0042771;GO:0043065;GO:0043525;GO:0070059;GO:0070245;GO:0071479;GO:1900740;GO:1901998;GO:2001056;	K10132	-	veNOG00269	T	sp|Q80ZG6|BBC3_RAT Bcl-2-binding component 3 OS=Rattus norvegicus GN=Bbc3 PE=1 SV=1	(RefSeq) BCL2 binding component 3	6.65858	7.45306	4.54213	5.76248	2.10634	3.73007	0.812859	3.4336	2.9106
ENSCHIG00000010376	13.4592	22.9844	5.83913	0.254048	-1.97683	0.000872882	0.520829	18	4057425	4058612	-	1188	LOC102176721	102176721	-	K09671	[EC:2.8.2.-]	veNOG10488	O	sp|Q9GZX3|CHST6_HUMAN Carbohydrate sulfotransferase 6 OS=Homo sapiens GN=CHST6 PE=1 SV=1	(RefSeq) carbohydrate sulfotransferase 6	2.25236	1.92171	1.46226	1.88202	0.687928	0.214984	0.398219	0.252317	0.678999
ENSCHIG00000010408	13.5505	6.9771	18.8093	2.69586	1.43074	0.0475343	1	3	99158876	99166571	-	5511	HJV	102182747	GO:0000122;GO:0005102;GO:0005615;GO:0005615;GO:0005886;GO:0006879;GO:0009986;GO:0015026;GO:0015026;GO:0016540;GO:0030509;GO:0030509;GO:0030514;GO:0032924;GO:0036122;GO:0036122;GO:0045944;GO:0045944;GO:0055072;GO:0070724;GO:0071773;GO:0098797;GO:0098821;GO:1990459;GO:1990712;	K23100	-	veNOG01088	T	sp|Q6ZVN8|RGMC_HUMAN Hemojuvelin OS=Homo sapiens GN=HFE2 PE=1 SV=1	(RefSeq) hemochromatosis type 2 (juvenile)	0.167427	0.20713	0.095936	0.0312081	0.135938	0.671984	0.343374	0.253828	0.219557
ENSCHIG00000010448	13.1707	19.0112	8.49829	0.447016	-1.1616	0.0281642	1	22	53226848	53227999	+	1017	LOC102179713	102179713	-	K04176	-	NOG149475;veNOG03478	TU	sp|P32246|CCR1_HUMAN C-C chemokine receptor type 1 OS=Homo sapiens GN=CCR1 PE=1 SV=1	(RefSeq) C-C chemokine receptor type 1	0.997993	1.3469	1.93093	2.87492	0.401798	0.627828	0.814058	1.17897	0.872484
ENSCHIG00000010501	15.5351	8.21819	21.3887	2.6026	1.37996	0.0155417	1	17	8470762	8482074	+	5583	PLA2G1B	102172088	GO:0002227;GO:0004623;GO:0004623;GO:0005102;GO:0005102;GO:0005509;GO:0005576;GO:0005615;GO:0005829;GO:0006633;GO:0008284;GO:0009986;GO:0016042;GO:0019731;GO:0046470;GO:0047498;GO:0048146;GO:0050830;GO:0061844;	K01047	[EC:3.1.1.4]	veNOG20590	I	sp|P00593|PA21B_BOVIN Phospholipase A2 OS=Bos taurus GN=PLA2G1B PE=1 SV=2	(RefSeq) phospholipase A2 group IB	0.148741	0.163567	0.121756	0.138625	0.195178	0.52608	0.338946	0.519006	0.231173
ENSCHIG00000010513	107.985	47.7543	156.169	3.27027	1.70941	0.0143527	1	10	46420405	46610471	-	3303	WDR72	102190234	GO:0005737;GO:0005768;GO:0070166;	-	-	veNOG09198	R	sp|Q3MJ13|WDR72_HUMAN WD repeat-containing protein 72 OS=Homo sapiens GN=WDR72 PE=2 SV=2	(RefSeq) WD repeat domain 72	1.95544	1.72797	0.777471	1.19761	7.17544	7.77104	2.5065	2.6318	2.00258
ENSCHIG00000010515	30.6049	47.3245	17.2292	0.364065	-1.45773	0.0141902	1	16	42854242	42874291	+	3559	LOC102178379	102178379	-	K08143	-	veNOG00892	P	sp|Q8WMN1|GTR5_SHEEP Solute carrier family 2, facilitated glucose transporter member 5 OS=Ovis aries GN=SLC2A5 PE=2 SV=1	(RefSeq) solute carrier family 2, facilitated glucose transporter member 5	0.570362	1.76404	0.785214	2.02964	0.114816	0.78938	0.531704	0.280746	0.566628
ENSCHIG00000010651	2158.94	1368.93	2790.96	2.03879	1.02772	0.000116176	0.173957	9	51193306	51257341	-	1725	NT5E	102189125	GO:0005654;GO:0005829;GO:0005886;GO:0005886;GO:0006196;GO:0007159;GO:0008253;GO:0008253;GO:0016020;GO:0046086;GO:0050728;	K19970	[EC:3.1.3.5]	veNOG00996	F	sp|Q05927|5NTD_BOVIN 5&apos;-nucleotidase OS=Bos taurus GN=NT5E PE=1 SV=2	(RefSeq) 5'-nucleotidase ecto	66.4336	73.9821	90.6349	75.9239	116.074	183.962	105.587	199.777	151.37
ENSCHIG00000010667	188.385	54.6005	295.412	5.41043	2.43574	0.00990154	1	2	23998030	24004122	+	3156	SCG2	-	GO:0000165;GO:0001525;GO:0001938;GO:0005125;GO:0005615;GO:0031045;GO:0035556;GO:0042056;GO:0048245;GO:0050918;GO:0050930;GO:0098992;GO:2000352;GO:2001237;	-	-	-	-	-	-	2.25118	1.0489	3.13508	0.272478	2.09321	11.4105	2.32345	14.0885	14.0576
ENSCHIG00000010746	3.87854	6.67631	1.64033	0.245693	-2.02507	0.0278319	1	17	18417711	18418802	-	1092	HCAR2	102189146	GO:0001614;GO:0004930;GO:0005525;GO:0007186;GO:0016020;GO:0016021;	K08402	-	veNOG00933	T	sp|Q8TDS4|HCAR2_HUMAN Hydroxycarboxylic acid receptor 2 OS=Homo sapiens GN=HCAR2 PE=1 SV=1	(RefSeq) hydroxycarboxylic acid receptor 2	0.0844954	0.83626	0.899155	0.551243	0.0623671	0.116942	0.433227	0.0914997	0
ENSCHIG00000010849	1.51074	0	2.71934	Inf	Inf	0.0443017	1	15	81668767	81669705	-	900	-	-	-	-	-	-	-	-	-	0	0	0	0	0.151344	0.709446	0.262824	0.333059	0
ENSCHIG00000010864	44.5571	66.7066	26.8375	0.402322	-1.31358	0.00138092	0.657914	20	39016914	39080965	+	1850	PRLR	100861318	GO:0004896;GO:0004925;GO:0007171;GO:0009986;GO:0016020;GO:0016020;GO:0016021;GO:0017046;GO:0038161;GO:0046872;	K05081	-	veNOG11951	T	sp|O46561|PRLR_SHEEP Prolactin receptor OS=Ovis aries GN=PRLR PE=2 SV=1	(RefSeq) prolactin receptor	3.89026	5.42981	2.49042	2.37064	1.1044	2.76109	1.08681	0.810143	1.09007
ENSCHIG00000010903	1280.42	584.077	1837.49	3.14597	1.6535	0.0210662	1	29	32617093	32617950	-	858	-	-	-	-	-	-	-	-	-	202.605	13.7033	33.8912	15.8357	275.753	12.9486	204.424	242.457	238.329
ENSCHIG00000010974	4.36623	1.26453	6.8476	5.41514	2.437	0.0436615	1	20	53189536	53191547	-	1749	-	-	-	-	-	-	-	-	-	0.0527553	0.195797	0.0431841	0	0.155757	0.876159	0.405732	0.399899	0.0461207
ENSCHIG00000011014	6.16869	10.9574	2.33769	0.213343	-2.22876	0.0191852	1	14	65414631	65432790	+	1308	FAM83A	102168747	GO:0007173;GO:0008283;GO:0019901;GO:0036312;	-	-	veNOG02037	S	sp|Q8K2P2|FA83A_MOUSE Protein FAM83A OS=Mus musculus GN=Fam83a PE=2 SV=2	(RefSeq) family with sequence similarity 83 member A	0.35271	0.261811	1.4436	1.11766	0.104136	0.0976301	0	0.381948	0.246682
ENSCHIG00000011076	214.407	413.867	54.8394	0.132505	-2.91588	0.00828193	1	26	9524476	9572811	-	4759	-	-	-	-	-	-	-	-	-	2.36537	17.198	2.93609	11.6369	0.486565	1.55634	0.59645	0.986789	1.7628
ENSCHIG00000011129	17.3269	25.1892	11.037	0.438165	-1.19045	0.0116413	1	6	66074635	66151140	-	1668	GABRA4	102184797	GO:0007417;GO:2001023;	K05175	-	veNOG08941	T	sp|P20237|GBRA4_BOVIN Gamma-aminobutyric acid receptor subunit alpha-4 OS=Bos taurus GN=GABRA4 PE=2 SV=2	(RefSeq) gamma-aminobutyric acid type A receptor alpha4 subunit	0.663805	1.3687	1.81125	1.95909	0.326642	1.45462	0.496341	0.599026	0.290162
ENSCHIG00000011133	14.2601	7.20202	19.9065	2.76402	1.46677	0.0366743	1	9	32225177	32361874	-	6892	LIN28B	102170788	GO:0003723;GO:0005634;GO:0005730;GO:0005829;GO:0010587;GO:0031054;GO:0031123;	K18754	-	veNOG09509	J	sp|Q6ZN17|LN28B_HUMAN Protein lin-28 homolog B OS=Homo sapiens GN=LIN28B PE=1 SV=1	(RefSeq) lin-28 homolog B	0.0937148	0.215314	0.0438358	0.0623868	0.118581	0.352046	0.394694	0.420431	0.0819291
ENSCHIG00000011144	35.0979	19.1256	47.8757	2.50322	1.32379	0.00142107	0.661995	17	7635180	7667619	+	5902	FAM222A	102181416	-	-	-	veNOG13125	S	sp|Q6PGH4|F222A_MOUSE Protein FAM222A OS=Mus musculus GN=Fam222a PE=2 SV=1	(RefSeq) family with sequence similarity 222 member A	0.453372	0.328794	0.204755	0.276836	0.542346	0.67074	1.18231	0.677178	0.697038
ENSCHIG00000011191	317.82	176.407	430.95	2.44293	1.28861	0.0309319	1	3	100600700	100602253	-	261	-	-	-	-	-	-	-	-	-	56.5633	73.0382	52.9572	79.4044	99.6783	68.9875	285.482	143.56	164.112
ENSCHIG00000011200	144.54	211.2	91.2128	0.43188	-1.2113	0.00185163	0.71881	3	111695030	111708426	-	3282	ARHGAP30	102173347	GO:0043231;	K20645	-	veNOG08157	T	sp|Q7Z6I6|RHG30_HUMAN Rho GTPase-activating protein 30 OS=Homo sapiens GN=ARHGAP30 PE=1 SV=3	(RefSeq) Rho GTPase activating protein 30	4.69498	8.7299	4.28044	7.36268	1.53558	2.80147	1.6937	2.46597	4.39947
ENSCHIG00000011222	239.776	357.013	145.986	0.40891	-1.29015	0.00355459	0.944818	2	5776976	5781806	+	1551	C1QC	102187279	GO:0030853;GO:0045650;	K03988	-	veNOG10612	W	sp|Q02105|C1QC_MOUSE Complement C1q subcomponent subunit C OS=Mus musculus GN=C1qc PE=1 SV=2	(RefSeq) complement C1q C chain	16.7762	31.7941	13.3917	27.7221	3.425	8.80975	6.48165	9.85648	15.1865
ENSCHIG00000011250	201.929	305.009	119.465	0.391677	-1.35226	0.0110752	1	27	24579020	24656390	-	1534	MSR1	102171570	GO:0001540;GO:0005886;GO:0006898;GO:0006911;GO:0010629;GO:0010744;GO:0010886;GO:0030169;GO:0030301;GO:0034381;GO:0038024;GO:0042953;GO:0097242;	K06558	-	veNOG10383	W	sp|P21758|MSRE_BOVIN Macrophage scavenger receptor types I and II OS=Bos taurus GN=MSR1 PE=1 SV=1	(RefSeq) macrophage scavenger receptor 1	8.90209	27.6072	12.4569	28.1975	3.19658	10.6556	6.86188	6.12272	9.67561
ENSCHIG00000011302	67.7098	38.0512	91.4368	2.403	1.26483	0.0470615	1	6	25563493	25580821	+	3575	LOC102181374	102181374	-	-	-	veNOG02419	Q	sp|P80338|ADH1_STRCA Alcohol dehydrogenase 1 OS=Struthio camelus GN=ADH1 PE=1 SV=1	(RefSeq) alcohol dehydrogenase 1	1.00657	1.66036	0.992969	0.529194	1.06682	3.8578	3.53986	2.76695	0.902547
ENSCHIG00000011314	5.60787	2.27222	8.27639	3.64243	1.8649	0.0351192	1	3	47375009	47459829	-	336	-	-	-	-	-	-	-	-	-	0.27461	1.35892	0	1.02374	3.85117	4.18066	0	1.78424	1.68052
ENSCHIG00000011348	39.6228	61.8176	21.8669	0.353733	-1.49927	0.0018253	0.71881	21	68753794	68758767	+	1656	PLD4	102188538	GO:0002244;GO:0005634;GO:0005783;GO:0006909;GO:0032588;GO:0045335;	K16860	[EC:3.1.4.4]	veNOG03089	I	sp|Q96BZ4|PLD4_HUMAN Phospholipase D4 OS=Homo sapiens GN=PLD4 PE=2 SV=2	(RefSeq) phospholipase D family member 4	4.06741	5.92805	2.32608	2.38872	0.781396	0.925364	1.42839	0.905051	2.04585
ENSCHIG00000011515	226.568	3.58093	404.958	113.087	6.8213	0.0332161	1	19	47734601	47769393	-	1575	GH1	100861230	GO:0005131;GO:0005179;GO:0005179;GO:0005576;GO:0005576;GO:0005615;GO:0005615;GO:0010469;GO:0030073;GO:0032930;GO:0046872;	K05438	-	veNOG06917	W	sp|P67930|SOMA_SHEEP Somatotropin OS=Ovis aries GN=GH1 PE=1 SV=1	(RefSeq) growth hormone 1	0.410084	0.289903	0.143865	0.0545993	0.0864823	92.7549	32.1397	1.20536	0.307296
ENSCHIG00000011742	99.9498	165.394	47.5942	0.287762	-1.79705	0.00105279	0.551739	5	74032798	74045819	+	2673	CSF2RB	102176401	-	K04738	-	veNOG08961	T	sp|P32927|IL3RB_HUMAN Cytokine receptor common subunit beta OS=Homo sapiens GN=CSF2RB PE=1 SV=2	(RefSeq) colony stimulating factor 2 receptor beta common subunit	4.9362	10.1637	2.68435	6.49861	0.891758	2.29316	2.16808	0.784987	2.1728
ENSCHIG00000011819	652.877	396.511	857.97	2.1638	1.11357	0.00580775	1	7	89446297	89449061	+	1989	GADD45B	102183684	GO:0000185;GO:0000186;GO:0005634;GO:0005737;GO:0006469;GO:0043065;GO:0046330;GO:0051726;GO:1900745;	K04402	-	veNOG06566;opiNOG23924	D	sp|O75293|GA45B_HUMAN Growth arrest and DNA damage-inducible protein GADD45 beta OS=Homo sapiens GN=GADD45B PE=1 SV=1	(RefSeq) growth arrest and DNA damage inducible beta	21.664	15.5528	15.9108	23.8224	51.0187	19.3894	31.6935	59.83	36.6217
ENSCHIG00000011883	133.478	195.411	83.932	0.429516	-1.21922	0.000168421	0.201273	23	6181632	6190416	+	3870	EDN1	102175912	GO:0000122;GO:0001501;GO:0001516;GO:0001569;GO:0001666;GO:0001701;GO:0003100;GO:0005102;GO:0005125;GO:0005179;GO:0005615;GO:0005615;GO:0005737;GO:0006885;GO:0007166;GO:0007186;GO:0007193;GO:0007204;GO:0007205;GO:0007267;GO:0007507;GO:0007585;GO:0007589;GO:0008217;GO:0008284;GO:0008284;GO:0009953;GO:0010460;GO:0010613;GO:0010827;GO:0010870;GO:0014032;GO:0014065;GO:0014824;GO:0014826;GO:0019722;GO:…	K16366	-	veNOG05014	T	sp|Q9BG76|EDN1_SHEEP Endothelin-1 OS=Ovis aries GN=EDN1 PE=2 SV=1	(RefSeq) endothelin 1	3.64784	6.10567	3.68863	6.15512	1.75981	3.43174	1.40581	1.44584	2.12606
ENSCHIG00000012020	181.758	95.6871	250.614	2.6191	1.38907	0.0163382	1	20	28713967	28758446	+	1176	EMB	102173505	-	-	-	veNOG06949	R	sp|Q6PCB8|EMB_HUMAN Embigin OS=Homo sapiens GN=EMB PE=1 SV=1	(RefSeq) embigin	11.6121	4.36796	7.51437	7.8974	28.1454	14.3337	29.266	20.9011	5.89898
ENSCHIG00000012021	604.638	312.407	838.423	2.68375	1.42425	0.036588	1	6	91709824	91714364	+	1798	STBD1	102184893	GO:0005783;GO:0005829;GO:0005887;GO:0005980;GO:0016020;GO:0019899;GO:0030247;GO:0030315;GO:0046907;GO:0048471;GO:0061723;GO:2001069;	K22267	-	veNOG12817	R	sp|O95210|STBD1_HUMAN Starch-binding domain-containing protein 1 OS=Homo sapiens GN=STBD1 PE=1 SV=1	(RefSeq) starch binding domain 1	22.0665	7.23751	17.433	19.9441	79.2789	20.5968	25.4565	62.7958	25.5724
ENSCHIG00000012038	23.9291	37.632	12.9667	0.344565	-1.53715	0.0290352	1	2	10750925	10751983	-	1059	PTAFR	102182455	GO:0001530;GO:0001816;GO:0001875;GO:0004992;GO:0005543;GO:0006954;GO:0007186;GO:0016020;GO:0032496;GO:0032959;GO:0048015;	K04279	-	veNOG05282	T	sp|Q9GK76|PTAFR_CAPHI Platelet-activating factor receptor OS=Capra hircus GN=PTAFR PE=3 SV=1	(RefSeq) platelet activating factor receptor	1.74257	5.17391	1.78303	5.11579	0.771726	0.602928	0.558409	1.32091	2.3613
ENSCHIG00000012143	5.97824	1.86857	9.26598	4.95886	2.31001	0.0185863	1	4	119700884	119703010	-	1987	-	-	-	-	-	-	-	-	-	0.0928726	0	0.266081	0	0.342752	0.642678	0.714269	0.201143	0.284175
ENSCHIG00000012235	42.2161	14.8405	64.1167	4.32039	2.11116	0.0208981	1	4	15969364	16103485	-	1681	-	-	-	-	-	-	-	-	-	0.603783	0.746963	0.763827	1.27891	3.0791	0.455801	1.47751	6.65721	5.80635
ENSCHIG00000012291	18.1646	9.76209	24.8866	2.54931	1.35011	0.00645129	1	4	89122023	89129239	-	3960	IL6	100860785	-	K05405	-	veNOG18689	W	sp|Q28319|IL6_CAPHI Interleukin-6 OS=Capra hircus GN=IL6 PE=2 SV=1	(RefSeq) interleukin 6	0.186402	0.547687	0.095365	0.15201	0.429955	0.902931	0.507729	0.756952	0.36666
ENSCHIG00000012319	71.207	102.669	46.0374	0.448406	-1.15712	0.00242087	0.786327	11	2984079	3005673	+	1946	ZAP70	102176695	GO:0001772;GO:0001784;GO:0004672;GO:0004713;GO:0004713;GO:0005524;GO:0005737;GO:0005829;GO:0005886;GO:0005886;GO:0005911;GO:0006468;GO:0006468;GO:0006955;GO:0016020;GO:0018108;GO:0035556;GO:0042101;GO:0043366;GO:0045059;GO:0045060;GO:0045061;GO:0045121;GO:0045582;GO:0046638;GO:0046641;GO:0046777;GO:0050850;GO:0050852;	K07360	[EC:2.7.10.2]	veNOG03463	T	sp|P43404|ZAP70_MOUSE Tyrosine-protein kinase ZAP-70 OS=Mus musculus GN=Zap70 PE=1 SV=3	(RefSeq) tyrosine-protein kinase ZAP-70	5.45269	3.34354	4.26937	7.20299	1.15491	2.23114	2.00562	2.1565	3.4405
ENSCHIG00000012371	20.7987	33.0341	11.0104	0.333304	-1.58509	0.0245959	1	3	91092518	91097059	-	492	BCL2L15	102169150	GO:0005634;GO:0005829;	-	-	veNOG18059	S	sp|Q0II48|B2L15_BOVIN Bcl-2-like protein 15 OS=Bos taurus GN=BCL2L15 PE=2 SV=1	(RefSeq) BCL2 like 15	3.00062	12.5286	3.68434	7.16616	2.21479	1.29777	2.88466	1.42159	2.4593
ENSCHIG00000012409	6.40024	2.60894	9.43327	3.61575	1.8543	0.0472324	1	5	100046173	100057486	-	2234	AICDA	102181572	GO:0000178;GO:0004126;GO:0004126;GO:0005634;GO:0005737;GO:0009972;GO:0016445;GO:0016446;GO:0031625;GO:0033262;GO:0042742;GO:0042802;GO:0045190;GO:0071222;GO:0080111;GO:0090310;	K10989	[EC:3.5.4.38]	veNOG17157	R	sp|Q2PT36|AICDA_BOVIN Single-stranded DNA cytosine deaminase OS=Bos taurus GN=AICDA PE=2 SV=1	(RefSeq) activation induced cytidine deaminase	0.0413021	0.0510965	0.236662	0.11548	0.27437	0.80027	0.529414	0.178904	0.216648
ENSCHIG00000012563	276.083	403.113	174.458	0.432778	-1.2083	0.00406296	1	LWLT01000021.1	31460526	31493080	+	1833	CYBB	102175938	GO:0005737;GO:0005886;GO:0005887;GO:0006801;GO:0006801;GO:0006954;GO:0009055;GO:0016175;GO:0016175;GO:0020037;GO:0042554;GO:0043020;GO:0043020;GO:0045087;GO:0045087;GO:0045335;GO:0045730;GO:0046982;GO:0050660;GO:0050665;GO:0055114;	K21421	[EC:1.-.-.-]	veNOG03901	QP	sp|O46522|CY24B_BOVIN Cytochrome b-245 heavy chain OS=Bos taurus GN=CYBB PE=2 SV=1	(RefSeq) cytochrome b-245 heavy chain	11.2253	28.3973	17.471	28.1955	3.49256	9.26575	9.42038	8.3401	13.7742
ENSCHIG00000012621	62.4467	89.9121	40.4744	0.450155	-1.15151	0.000678637	0.503113	19	50015628	50026953	-	2250	SLC16A3	102177468	GO:0005886;GO:0031965;	K08180	-	veNOG13253	G	sp|O35910|MOT4_RAT Monocarboxylate transporter 4 OS=Rattus norvegicus GN=Slc16a3 PE=1 SV=1	(RefSeq) solute carrier family 16 member 3	2.87059	5.07331	3.35685	4.24237	1.27129	1.70267	1.20899	2.79769	1.43405
ENSCHIG00000012691	20.7115	8.67161	30.3434	3.49916	1.80701	0.04694	1	14	46464653	46517685	+	3240	TRPA1	102170065	GO:0005216;GO:0005262;GO:0005887;GO:0006816;GO:0007166;GO:0009409;GO:0010033;GO:0014070;GO:0015267;GO:0015278;GO:0019233;GO:0032421;GO:0042493;GO:0042542;GO:0042802;GO:0048265;GO:0050955;GO:0050966;GO:0050968;GO:0051289;GO:0070588;GO:0097604;	K04984	-	veNOG08471	P	sp|O75762|TRPA1_HUMAN Transient receptor potential cation channel subfamily A member 1 OS=Homo sapiens GN=TRPA1 PE=1 SV=3	(RefSeq) transient receptor potential cation channel subfamily A member 1	0.370215	0.211388	0.32636	0.132707	0.14714	0.788273	0.474544	1.20271	1.74276
ENSCHIG00000012753	474.275	265.551	641.254	2.4148	1.27191	0.00120085	0.613984	9	55832405	55833880	+	1476	TMEM200A	102190132	-	-	-	veNOG02136	S	sp|Q86VY9|T200A_HUMAN Transmembrane protein 200A OS=Homo sapiens GN=TMEM200A PE=1 SV=1	(RefSeq) transmembrane protein 200A	26.2554	14.462	12.537	16.6045	43.7421	24.4845	26.4427	60.0453	45.743
ENSCHIG00000012779	44.0922	62.9149	29.0339	0.461479	-1.11566	0.0076802	1	12	10139036	10140106	+	1071	GPR183	102177727	GO:0002250;GO:0002313;GO:0002407;GO:0004930;GO:0005886;GO:0006959;GO:0007186;GO:0008142;GO:0010818;GO:0030316;GO:0030595;GO:0030595;GO:0030890;GO:0036145;GO:0060326;GO:0061470;GO:0070374;GO:2000458;	K04305	-	veNOG03277	T	sp|Q1RMI1|GP183_BOVIN G-protein coupled receptor 183 OS=Bos taurus GN=GPR183 PE=2 SV=1	(RefSeq) G-protein coupled receptor 183	4.39376	5.22253	4.1608	8.83225	1.65334	2.50393	2.09818	2.79881	3.53993
ENSCHIG00000012791	25.8803	36.673	17.2462	0.470269	-1.08844	0.0110424	1	14	21034985	21051031	+	1518	CTHRC1	102188151	GO:0005109;GO:0005615;GO:0005737;GO:0017147;GO:0032092;GO:0033690;GO:0043932;GO:0045669;GO:0060071;GO:0060122;GO:0090090;GO:0090103;GO:0090177;	-	-	veNOG01842	W	sp|Q96CG8|CTHR1_HUMAN Collagen triple helix repeat-containing protein 1 OS=Homo sapiens GN=CTHRC1 PE=1 SV=1	(RefSeq) collagen triple helix repeat containing 1	2.9176	2.55671	1.84096	2.09603	0.628108	1.34598	1.01286	0.592397	1.70045
ENSCHIG00000012846	124.205	255.763	18.9591	0.0741276	-3.75384	5.93172e-05	0.155433	3	103073976	103074689	-	279	S100A12	102169149	GO:0005634;GO:0005737;GO:0006805;GO:0031640;GO:0043123;GO:0050786;GO:0050832;GO:0061844;	-	-	veNOG24645	T	sp|P79105|S10AC_BOVIN Protein S100-A12 OS=Bos taurus GN=S100A12 PE=1 SV=3	(RefSeq) protein S100-A12	5.95284	144.017	106.932	99.5557	5.85848	0.915414	14.8369	4.29753	5.2042
ENSCHIG00000012888	4.89571	1.84893	7.33314	3.96616	1.98774	0.0348794	1	3	52046373	52087960	+	1290	LOC102190925	102190925	-	-	-	veNOG10210;opiNOG05772	I	sp|Q3SZB4|ACADM_BOVIN Medium-chain specific acyl-CoA dehydrogenase, mitochondrial OS=Bos taurus GN=ACADM PE=2 SV=1	(RefSeq) medium-chain specific acyl-CoA dehydrogenase, mitochondrial	0	0.44244	0	0.133324	0.316767	0.39597	0.825146	1.00692	0.125062
ENSCHIG00000012997	25.0033	42.2097	11.2381	0.266244	-1.90918	0.0164884	1	18	52346639	52430908	+	1616	LOC108637990	108637990	-	K06499	-	veNOG23152;veNOG12561	T	sp|P40199|CEAM6_HUMAN Carcinoembryonic antigen-related cell adhesion molecule 6 OS=Homo sapiens GN=CEACAM6 PE=1 SV=3	(RefSeq) carcinoembryonic antigen-related cell adhesion molecule 6-like	1.25614	2.61357	1.5891	4.57641	0.168576	0.869246	0.219562	0.370981	1.59733
ENSCHIG00000013151	550.838	73.8355	932.44	12.6286	3.65862	0.00728907	1	2	91438117	91460262	+	5798	TNFAIP6	102184100	GO:0050728;	K19018	-	veNOG02541	OT	sp|P98065|TSG6_RABIT Tumor necrosis factor-inducible gene 6 protein OS=Oryctolagus cuniculus GN=TNFAIP6 PE=2 SV=1	(RefSeq) TNF alpha induced protein 6	2.14838	1.04345	0.442909	1.32002	16.48	0.991119	1.16272	34.4662	20.6463
ENSCHIG00000013282	88.8518	11.0685	151.078	13.6494	3.77076	0.0140063	1	23	24045477	24055541	+	567	-	-	-	-	-	-	-	-	-	2.60371	0	0.532833	4.24661	60.7779	5.18008	17.9388	34.3632	2.84533
ENSCHIG00000013314	4.35215	9.47514	0.253753	0.026781	-5.22265	0.00071826	0.503113	12	15788050	15945853	+	3837	LOC108637248	108637248	-	K05673	-	veNOG04741;COG1132	QV	sp|O15439|MRP4_HUMAN Multidrug resistance-associated protein 4 OS=Homo sapiens GN=ABCC4 PE=1 SV=3	(RefSeq) multidrug resistance-associated protein 4-like	0.312613	0.475995	0.196844	0	0	0.0332813	0	0	0
ENSCHIG00000013438	21.8222	31.3139	14.2288	0.454392	-1.13799	0.0145662	1	19	33996152	34011489	+	2373	SHMT1	102168386	GO:0000900;GO:0004372;GO:0005634;GO:0005829;GO:0006544;GO:0006563;GO:0006565;GO:0009113;GO:0017148;GO:0030170;GO:0035999;GO:0042802;GO:0042803;GO:0046653;GO:0046655;GO:0048027;GO:0051262;GO:0051289;GO:0070905;GO:1904482;	K00600	[EC:2.1.2.1]	veNOG01400	E	sp|P35623|GLYC_SHEEP Serine hydroxymethyltransferase, cytosolic OS=Ovis aries GN=SHMT1 PE=1 SV=3	(RefSeq) serine hydroxymethyltransferase 1	0.583242	1.87603	1.114	1.55826	0.631398	0.861021	0.348882	0.631591	0.339929
ENSCHIG00000013445	10.037	4.64798	14.3481	3.08697	1.62619	0.0217992	1	22	56575298	56585330	+	4679	MKRN2OS	108638621	-	-	-	veNOG14723	A	sp|H3BPM6|MKROS_HUMAN MKRN2 opposite strand protein OS=Homo sapiens GN=MKRN2OS PE=4 SV=1	(RefSeq) MKRN2 opposite strand	0.157758	0.0975845	0.0968528	0.0367574	0.218331	0.573136	0.328601	0.213545	0.120679
ENSCHIG00000013577	2.82777	0.553385	4.64728	8.39793	3.07003	0.0350548	1	21	68974840	68979744	+	357	-	-	-	-	-	-	-	-	-	0	0.639493	0	0	0	1.78852	2.31904	1.39941	0.677858
ENSCHIG00000013657	3.25473	0.465464	5.48614	11.7864	3.55905	0.0162551	1	16	4980551	5019495	-	1125	-	-	-	-	-	-	-	-	-	0	0	0	0.152878	0.242151	1.0216	0.630779	0.444078	0
ENSCHIG00000013705	41.6966	20.1157	58.9614	2.93111	1.55145	0.00657268	1	8	101921469	101925274	-	453	LOC102169183	102169183	-	-	-	veNOG23984	K	sp|P81608|SAL_PIG Salivary lipocalin OS=Sus scrofa GN=SAL1 PE=1 SV=1	(RefSeq) major allergen Equ c 1	5.49947	9.82744	0.166731	2.27799	9.02051	22.5519	13.8374	8.60218	7.47888
ENSCHIG00000013775	54.4375	75.8642	37.2962	0.491617	-1.02439	0.00752131	1	19	35811601	35821666	-	4791	SPATA20	102181427	-	-	-	veNOG08257	R	sp|Q8TB22|SPT20_HUMAN Spermatogenesis-associated protein 20 OS=Homo sapiens GN=SPATA20 PE=2 SV=3	(RefSeq) spermatogenesis associated 20	1.88736	2.26345	1.08777	0.987198	0.568606	1.19944	0.469035	1.02191	0.42092
ENSCHIG00000014013	50.9258	31.658	66.34	2.09552	1.06731	0.0491055	1	7	45260819	45615001	-	4971	GRIA1	102171059	GO:0004971;GO:0005783;GO:0005886;GO:0007268;GO:0007616;GO:0008021;GO:0008328;GO:0009986;GO:0014069;GO:0016020;GO:0030425;GO:0031623;GO:0032281;GO:0032590;GO:0032591;GO:0036477;GO:0043005;GO:0043025;GO:0043197;GO:0044308;GO:0044309;GO:0045202;GO:0045211;GO:0055037;GO:0060078;GO:0060292;GO:0098794;GO:0098839;GO:0098978;GO:0099583;GO:1904315;	K05197	-	veNOG07513	T	sp|Q38PU8|GRIA1_MACFA Glutamate receptor 1 OS=Macaca fascicularis GN=GRIA1 PE=2 SV=1	(RefSeq) glutamate ionotropic receptor AMPA type subunit 1	0.612528	0.849634	0.562176	0.467076	0.835726	1.13032	2.11751	1.62811	0.535496
ENSCHIG00000014018	25.6221	37.1169	16.4263	0.442556	-1.17607	0.0127175	1	25	35226189	35256274	+	1904	SRRM3	102182371	-	-	-	veNOG09647	A	sp|Q80WV7|SRRM3_MOUSE Serine/arginine repetitive matrix protein 3 OS=Mus musculus GN=Srrm3 PE=2 SV=1	(RefSeq) serine/arginine repetitive matrix 3	2.03534	3.29739	1.19006	1.17429	0.751156	1.00604	0.621171	0.839644	0.804956
ENSCHIG00000014136	189.739	270.129	125.428	0.464325	-1.10679	0.00641929	1	1	144694788	144712131	-	2348	ITGB2	100861185	GO:0005886;GO:0006909;GO:0007155;GO:0007155;GO:0007160;GO:0007229;GO:0007229;GO:0008305;GO:0016020;GO:0016021;GO:0031623;GO:0038023;GO:0045121;GO:0046872;GO:0071404;GO:0007159;GO:0007160;GO:0007229;GO:0009986;GO:0019901;GO:0030369;GO:0030593;GO:0031072;GO:0032930;GO:0034113;GO:0034687;GO:0035987;GO:0043113;GO:0043235;GO:0043315;GO:0044853;GO:0050730;GO:0050839;GO:0099568;GO:1990266;	K06464	-	veNOG06676	W	sp|Q5VI41|ITB2_CAPHI Integrin beta-2 OS=Capra hircus GN=ITGB2 PE=2 SV=1	(RefSeq) integrin subunit beta 2	7.26991	14.293	9.87539	13.2214	1.88536	6.03693	3.37485	3.915	9.61935
ENSCHIG00000014145	130.595	185.58	86.6062	0.466678	-1.0995	0.0206073	1	3	88058443	88092629	+	1468	CD53	102184214	GO:0005886;GO:0005911;GO:1901741;	K06489	-	veNOG06196	R	sp|Q58DM3|CD53_BOVIN Leukocyte surface antigen CD53 OS=Bos taurus GN=CD53 PE=2 SV=1	(RefSeq) CD53 molecule	7.41671	13.0634	8.84945	19.3896	2.50522	7.22011	4.59227	4.76446	8.46214
ENSCHIG00000014170	124.498	189.378	72.5938	0.383327	-1.38335	0.0462926	1	25	27221164	27264350	+	3623	ITGAM	102180100	-	K06461	-	veNOG02789	W	sp|P11215|ITAM_HUMAN Integrin alpha-M OS=Homo sapiens GN=ITGAM PE=1 SV=2	(RefSeq) integrin subunit alpha M	2.8269	10.2082	2.56419	5.0082	0.9023	2.22057	1.469	1.70988	3.028
ENSCHIG00000014378	53.5246	86.1867	27.3949	0.317856	-1.65356	2.25331e-06	0.0220185	5	107063375	107075560	+	1077	WNT5B	102176310	GO:0002062;GO:0005102;GO:0005102;GO:0009986;GO:0030335;GO:0031012;GO:0045600;GO:0090090;	K00444	-	veNOG08444	T	sp|Q5NVK2|WNT5B_PONAB Protein Wnt-5b OS=Pongo abelii GN=WNT5B PE=2 SV=1	(RefSeq) Wnt family member 5B	9.59529	6.88924	6.87265	7.6652	0.695593	2.96426	1.53741	1.76271	4.86837
ENSCHIG00000014451	11.6176	18.3225	6.25366	0.341309	-1.55085	0.00907706	1	23	33678914	33687881	+	2929	TREML2	102189354	GO:0009986;GO:0038023;GO:0042110;	K14364	-	veNOG08383	T	sp|Q5T2D2|TRML2_HUMAN Trem-like transcript 2 protein OS=Homo sapiens GN=TREML2 PE=1 SV=2	(RefSeq) triggering receptor expressed on myeloid cells like 2	0.50403	0.857388	0.283653	0.792706	0.11626	0.348789	0.121138	0.170566	0.247861
ENSCHIG00000014528	2.69619	0.234518	4.66553	19.8942	4.31427	0.0178214	1	29	37042487	37051666	-	1173	LOC102181002	102181002	-	K06002	[EC:3.4.23.1]	KOG1339	O	sp|Q28755|PAG1_SHEEP Pregnancy-associated glycoprotein 1 OS=Ovis aries PE=1 SV=1	(RefSeq) pregnancy-associated glycoprotein 1	0.0786607	0	0	0	0.116121	0.870931	0.504139	0.425906	0
ENSCHIG00000014632	5.53017	8.8191	2.89903	0.328722	-1.60506	0.0412627	1	5	115181955	115236371	-	3985	WNT7B	102176768	GO:0021871;GO:0030182;GO:0048018;GO:0048144;GO:0060070;GO:0061180;GO:0071300;GO:0072089;	K00572	-	veNOG03203	T	sp|P56706|WNT7B_HUMAN Protein Wnt-7b OS=Homo sapiens GN=WNT7B PE=2 SV=2	(RefSeq) Wnt family member 7B	0.254695	0.315093	0.17058	0.129476	0.0341806	0.192271	0.029679	0.0752203	0.0202422
ENSCHIG00000014735	155.919	96.5297	203.43	2.10744	1.07549	0.000350518	0.334549	12	33166639	33217626	-	1722	SLAIN1	102186221	-	K16580	-	veNOG02944	S	sp|Q68FF7|SLAI1_MOUSE SLAIN motif-containing protein 1 OS=Mus musculus GN=Slain1 PE=1 SV=1	(RefSeq) SLAIN motif family member 1	7.0193	3.38073	6.18443	5.04378	12.4978	14.3125	9.3408	9.69004	9.18139
ENSCHIG00000014763	18.3921	27.307	11.2602	0.412357	-1.27803	0.0109622	1	18	62820121	62834699	+	1860	LOC108633258	108633258	-	K13865	-	COG0531;veNOG13199	E	sp|Q8WY07|CTR3_HUMAN Cationic amino acid transporter 3 OS=Homo sapiens GN=SLC7A3 PE=1 SV=1	(RefSeq) cationic amino acid transporter 3-like	1.24017	1.65701	0.852747	1.9418	0.219693	0.480592	0.381519	0.590911	1.12758
ENSCHIG00000014772	4.93571	1.86009	7.3962	3.97627	1.99141	0.0377484	1	5	27181862	27191576	+	1590	KRT75	102176685	GO:0002244;GO:0005882;	K07605	-	NOG175354;veNOG01519	ZS	sp|Q08D91|K2C75_BOVIN Keratin, type II cytoskeletal 75 OS=Bos taurus GN=KRT75 PE=2 SV=1	(RefSeq) keratin, type II cytoskeletal 75	0	0.430753	0.0475026	0	0.171333	0.722831	0.669458	0.439889	0.202931
ENSCHIG00000015087	18.3982	26.9402	11.5645	0.429268	-1.22005	0.043625	1	6	89441275	89443284	+	1619	LOC102181854	102181854	GO:0042832;GO:0061844;	K05407	-	veNOG26199	T	sp|P30035|PLF4_SHEEP Platelet factor 4 OS=Ovis aries GN=PF4 PE=1 SV=1	(RefSeq) platelet factor 4	0.911861	3.10227	0.886382	1.64658	0.546858	0.552132	0.803571	0.925735	0.49824
ENSCHIG00000015124	7.26147	3.06503	10.6186	3.46445	1.79262	0.0457809	1	13	60102710	60104313	+	285	-	-	-	-	-	-	-	-	-	0.647501	0	1.59009	1.8104	1.67275	7.61721	3.73487	2.45412	2.26428
ENSCHIG00000015158	1343.8	314.388	2167.33	6.8938	2.7853	0.000143055	0.199924	26	28274626	28281539	+	2588	LOC102182663	102182663	GO:0004497;GO:0004508;GO:0005506;GO:0006694;GO:0008202;GO:0016020;GO:0016491;GO:0016705;GO:0016829;GO:0020037;GO:0020037;GO:0042446;GO:0042448;GO:0046872;GO:0047442;GO:0055114;GO:0055114;	K00512	-	veNOG07376	Q	sp|Q9N0U7|CP17A_CAPHI Steroid 17-alpha-hydroxylase/17,20 lyase OS=Capra hircus GN=CYP17A1 PE=2 SV=1	(RefSeq) steroid 17-alpha-hydroxylase/17,20 lyase	24.3507	9.70359	3.09354	10.3007	83.6311	41.4976	134.86	33.3574	90.1716
ENSCHIG00000015171	4.78216	0.632599	8.10181	12.8072	3.67888	0.00244963	0.786327	11	4287456	4297114	-	1395	LYG2	102184444	GO:0003796;GO:0005576;GO:0042742;GO:0050830;	-	-	veNOG16109	R	sp|Q86SG7|LYG2_HUMAN Lysozyme g-like protein 2 OS=Homo sapiens GN=LYG2 PE=1 SV=2	(RefSeq) lysozyme g2	0	0	0.108285	0.0616444	0.195283	0.64079	1.01738	0.716255	0.173473
ENSCHIG00000015257	14.219	27.2292	3.81093	0.139958	-2.83694	0.00356798	0.944818	12	33960014	33965450	-	1410	ACOD1	102183801	GO:0002760;GO:0006952;GO:0047613;GO:0071222;GO:0072573;	K17724	[EC:4.1.1.6]	veNOG01808	T	sp|A6NK06|IRG1_HUMAN Cis-aconitate decarboxylase OS=Homo sapiens GN=ACOD1 PE=1 SV=1	(RefSeq) aconitate decarboxylase 1	0.65439	4.04785	1.33917	1.5857	0.0966026	0.543405	0.16776	0.496045	0
ENSCHIG00000015580	33.9117	52.369	19.1459	0.365595	-1.45168	0.00603732	1	23	21159331	21163871	-	1224	RNF39	102171828	-	-	-	veNOG16305	O	sp|Q7YR31|RNF39_PANTR RING finger protein 39 OS=Pan troglodytes GN=RNF39 PE=3 SV=1	(RefSeq) ring finger protein 39	3.99531	7.18097	2.15974	3.51282	1.55795	1.56495	0.57976	1.63264	1.91118
ENSCHIG00000015710	3.09684	0.743942	4.97915	6.69293	2.74264	0.0447123	1	3	29798940	29808770	-	972	-	-	-	-	-	-	-	-	-	0.0949269	0.117438	0	0.0884711	0.2102	0.656894	0.973424	0.411184	0.165978
ENSCHIG00000015802	14.7423	25.1649	6.40429	0.254493	-1.9743	0.028437	1	29	50278804	50295989	-	1236	TSPAN32	106503766	-	K17359	-	veNOG16679	S	sp|Q96QS1|TSN32_HUMAN Tetraspanin-32 OS=Homo sapiens GN=TSPAN32 PE=2 SV=1	(RefSeq) tetraspanin 32	0.671861	4.34064	1.22215	1.80893	0.275505	0.516587	0.382754	0.727555	0.522104
ENSCHIG00000015853	49.2264	28.7871	65.5779	2.27803	1.18779	0.0253968	1	6	84886957	85052160	-	13250	-	-	-	-	-	-	-	-	-	0.236766	0.310142	0.176709	0.129802	0.246719	0.693918	0.624828	0.588194	0.188726
ENSCHIG00000015950	29.2915	40.7587	20.1177	0.49358	-1.01864	0.0111978	1	15	5712306	5724250	+	1239	RAPSN	102173109	GO:0005794;GO:0005813;GO:0005829;GO:0005886;GO:0005886;GO:0007271;GO:0016020;GO:0031594;GO:0033130;GO:0043525;GO:0045202;GO:0099634;	-	-	veNOG00956	W	sp|Q13702|RAPSN_HUMAN 43 kDa receptor-associated protein of the synapse OS=Homo sapiens GN=RAPSN PE=1 SV=4	(RefSeq) receptor associated protein of the synapse	4.31929	2.02687	3.23086	3.12327	0.824514	0.824537	1.52731	2.25803	2.08336
ENSCHIG00000016051	50.8187	71.6771	34.1319	0.47619	-1.07039	0.00580526	1	1	66200321	66262282	+	1039	CD86	102184760	GO:0070062;	K05413	-	veNOG05119	T	sp|P42081|CD86_HUMAN T-lymphocyte activation antigen CD86 OS=Homo sapiens GN=CD86 PE=1 SV=2	(RefSeq) CD86 molecule	4.8843	8.56945	4.21625	9.10427	2.35974	2.45814	3.30112	2.78885	4.27005
ENSCHIG00000016135	17.7772	26.3247	10.9392	0.41555	-1.26691	0.0119983	1	3	69633627	69640371	-	1263	GFI1	102178687	GO:0000122;GO:0001227;GO:0005634;GO:0010956;GO:0010977;GO:0016363;GO:0016604;GO:0017053;GO:0034121;GO:0044212;GO:0045892;GO:0070105;GO:0071222;	K09223	-	veNOG03475	K	sp|Q5DWN0|GFI1_CANLF Zinc finger protein Gfi-1 OS=Canis lupus familiaris GN=GFI1 PE=2 SV=1	(RefSeq) growth factor independent 1 transcriptional repressor	1.82638	3.16329	0.717616	2.45113	0.485308	1.31441	0.6555	0.791113	0.830282
ENSCHIG00000016145	454.992	118.535	724.158	6.10922	2.61099	0.00327425	0.903134	25	38370761	38382921	-	2753	NPTX2	102171212	GO:0008306;GO:0098962;GO:0098978;	-	-	veNOG11067	R	sp|O70340|NPTX2_MOUSE Neuronal pentraxin-2 OS=Mus musculus GN=Nptx2 PE=2 SV=1	(RefSeq) neuronal pentraxin 2	2.01095	7.79517	0.905361	6.15358	33.4463	15.632	0.300725	27.6561	43.1015
ENSCHIG00000016267	7.14617	2.67565	10.7226	4.00747	2.00269	0.0130632	1	29	40119452	40129922	+	1161	LOC102172792	102172792	-	K06002	[EC:3.4.23.1]	veNOG09018;veNOG12928	O	sp|P00792|PEPA_BOVIN Pepsin A OS=Bos taurus GN=PGA PE=1 SV=2	(RefSeq) pepsin A	0.238421	0.39328	0.13011	0.148138	0.175981	1.42989	0.50935	1.29093	0.972706
ENSCHIG00000016274	37.1348	54.9765	22.8614	0.415839	-1.2659	0.00302545	0.868801	15	65870857	66033569	-	1248	-	-	-	-	-	-	-	-	-	2.51374	6.40261	5.26525	3.03184	0.873139	3.47901	1.42153	1.36106	1.55125
ENSCHIG00000016343	17.4179	24.1284	12.0495	0.49939	-1.00176	0.027931	1	1	70662011	70669982	-	1166	TM4SF19	102173416	-	-	-	veNOG08676	S	sp|Q96DZ7|T4S19_HUMAN Transmembrane 4 L6 family member 19 OS=Homo sapiens GN=TM4SF19 PE=2 SV=2	(RefSeq) transmembrane 4 L six family member 19	0.949595	3.23065	2.13761	1.77003	0.467272	1.97136	1.31863	0.599848	0.553448
ENSCHIG00000016347	23.1291	34.237	14.2427	0.416003	-1.26534	0.0402642	1	18	13049993	13086565	-	558	GINS2	102183625	-	K10733	-	veNOG05970	L	sp|Q9Y248|PSF2_HUMAN DNA replication complex GINS protein PSF2 OS=Homo sapiens GN=GINS2 PE=1 SV=1	(RefSeq) GINS complex subunit 2	11.0789	2.25026	6.22641	4.161	2.80719	2.28853	2.96737	1.25345	2.45754
ENSCHIG00000016384	19.2446	30.779	10.0171	0.325453	-1.61948	0.0211107	1	4	34319419	34329125	-	1089	WNT16	102191205	GO:0005615;GO:0005737;GO:0010628;GO:0014068;GO:0030216;GO:0043616;GO:0046330;GO:0046849;GO:0060317;GO:0060548;GO:0090399;GO:0090403;	K01558	-	veNOG01609	T	sp|Q5E9U6|WNT16_BOVIN Protein Wnt-16 OS=Bos taurus GN=WNT16 PE=2 SV=1	(RefSeq) Wnt family member 16	4.23641	4.50728	1.1097	1.34242	1.06316	1.52443	0.977446	0.458759	0.296291
ENSCHIG00000016475	18.7733	11.6701	24.4559	2.0956	1.06736	0.0414147	1	15	64233037	64315033	+	1264	C11orf65	102191353	-	-	-	veNOG17081	S	sp|Q8NCR3|CK065_HUMAN Uncharacterized protein C11orf65 OS=Homo sapiens GN=C11orf65 PE=1 SV=1	(RefSeq) chromosome 15 C11orf65 homolog	1.38695	1.0837	0.537786	0.612299	0.754326	2.62674	1.68424	2.60861	1.4678
ENSCHIG00000016543	33.6114	5.69784	55.9423	9.81817	3.29545	0.0132394	1	10	43090225	43141307	+	1863	SLC27A2	102176613	GO:0000038;GO:0001561;GO:0001676;GO:0001676;GO:0004467;GO:0004467;GO:0005102;GO:0005777;GO:0005778;GO:0005779;GO:0005783;GO:0005788;GO:0005789;GO:0006635;GO:0006699;GO:0015245;GO:0015908;GO:0019899;GO:0030176;GO:0031957;GO:0031957;GO:0042760;GO:0044539;GO:0050197;GO:0070251;GO:0097089;	K08746	-	veNOG00406	I	sp|O14975|S27A2_HUMAN Very long-chain acyl-CoA synthetase OS=Homo sapiens GN=SLC27A2 PE=1 SV=2	(RefSeq) solute carrier family 27 member 2	0.34669	0.367631	0.202708	0.276953	6.06839	0.959637	1.84104	4.66604	0.216492
ENSCHIG00000016766	4.98685	1.02242	8.1584	7.97949	2.9963	0.00417428	1	2	97132852	97138391	-	1737	ERMN	102175811	GO:0001763;GO:0005737;GO:0005938;GO:0007015;GO:0007015;GO:0008360;GO:0008360;GO:0030175;GO:0031344;GO:0031344;GO:0033269;GO:0033269;GO:0033270;GO:0033270;GO:0043025;GO:0043209;GO:0051015;	-	-	veNOG14963	R	sp|Q3ZBR9|ERMIN_BOVIN Ermin OS=Bos taurus GN=ERMN PE=2 SV=1	(RefSeq) ermin	0.106239	0.131433	0	0	0.156833	0.735177	0.476625	0.632754	0.232197
ENSCHIG00000016778	43.813	62.5832	28.7969	0.460138	-1.11986	0.00529825	1	11	32380005	32602125	-	2678	NRXN1	-	GO:0005246;GO:0005730;GO:0005783;GO:0005886;GO:0007268;GO:0007269;GO:0007416;GO:0007612;GO:0009986;GO:0030534;GO:0031965;GO:0031982;GO:0032991;GO:0033130;GO:0035176;GO:0042297;GO:0042734;GO:0043025;GO:0050839;GO:0050885;GO:0051965;GO:0051968;GO:0060134;GO:0071625;GO:0090129;GO:0097104;GO:0097109;GO:0097116;GO:0097118;GO:0097119;GO:0099560;GO:2000463;GO:2000821;	-	-	-	-	-	-	2.27399	3.70837	1.6076	1.60556	0.686643	1.81203	0.794951	0.746211	1.02413
ENSCHIG00000016779	333.144	497.952	201.297	0.40425	-1.30668	0.00193009	0.735646	LWLT01000021.1	16138216	16156990	+	3749	AKAP4	102186756	GO:0005929;GO:0007178;GO:0008104;GO:0030018;GO:0030317;GO:0031514;GO:0035686;GO:0044458;GO:0045184;GO:0048471;GO:0051018;GO:0097228;	K16521	-	veNOG07851;opiNOG16242	T	sp|Q60662|AKAP4_MOUSE A-kinase anchor protein 4 OS=Mus musculus GN=Akap4 PE=1 SV=1	(RefSeq) A-kinase anchoring protein 4	15.7268	19.4563	5.86262	11.1478	2.23443	7.28937	6.81423	4.10438	4.79816
ENSCHIG00000016784	3.97349	1.45687	5.98678	4.10934	2.03891	0.0486608	1	21	58686965	58698504	+	1497	LOC102174166	102174166	-	K04525	-	veNOG01217	V	sp|A2I7N1|SPA35_BOVIN Serpin A3-5 OS=Bos taurus GN=SERPINA3-5 PE=3 SV=1	(RefSeq) serpin A3-5	0.184908	0.152504	0.0504536	0	0.318459	0.341216	0.316021	0.333726	0.538845
ENSCHIG00000016807	22.1057	30.6358	15.2817	0.498818	-1.00341	0.0230103	1	5	107780891	107802976	-	1861	ADA2	102173925	GO:0004000;GO:0005615;GO:0006154;GO:0008270;GO:0031685;GO:0042803;GO:0043394;	K19572	[EC:3.5.4.4]	veNOG06916	F	sp|P58780|ADA2_PIG Adenosine deaminase 2 OS=Sus scrofa GN=ADA2 PE=2 SV=1	(RefSeq) cat eye syndrome chromosome region, candidate 1	1.28909	1.65612	1.05522	2.35663	0.219575	1.16653	0.444867	0.859045	1.17032
ENSCHIG00000016845	63.0798	117.614	19.4525	0.165392	-2.59603	0.00815782	1	3	103060350	103062557	+	456	S100A9	102182273	-	K21128	-	veNOG23896	T	sp|P28783|S10A9_BOVIN Protein S100-A9 OS=Bos taurus GN=S100A9 PE=1 SV=3	(RefSeq) S100 calcium binding protein A9	1.01172	46.8113	24.6794	28.2875	3.28576	0.840133	2.85303	2.41029	9.90624
ENSCHIG00000016983	290.186	538.192	91.7803	0.170534	-2.55187	3.15106e-06	0.0220185	13	74256212	74263335	+	2130	MMP9	102168469	GO:0001501;GO:0001934;GO:0004175;GO:0004222;GO:0004222;GO:0005615;GO:0006508;GO:0007566;GO:0008233;GO:0008237;GO:0008237;GO:0030198;GO:0030335;GO:0030574;GO:0034614;GO:0035987;GO:0042802;GO:0043065;GO:0043066;GO:0043388;GO:0045742;GO:0051549;GO:0071276;GO:0090200;GO:1900122;GO:1904707;GO:2000697;GO:2001243;GO:2001258;GO:2001268;	K01403	[EC:3.4.24.35]	veNOG05768	W	sp|P52176|MMP9_BOVIN Matrix metalloproteinase-9 OS=Bos taurus GN=MMP9 PE=2 SV=1	(RefSeq) matrix metallopeptidase 9	14.8583	39.4432	18.1553	26.323	0.671456	1.43888	3.88684	6.05135	7.83928
ENSCHIG00000017048	16.5145	7.41153	23.7968	3.21078	1.68293	0.00726893	1	11	7202564	7292998	+	2682	SLC9A2	102180600	GO:0006814;GO:0006885;GO:0008104;GO:0015385;	K14722	-	veNOG04287	P	sp|P50482|SL9A2_RABIT Sodium/hydrogen exchanger 2 OS=Oryctolagus cuniculus GN=SLC9A2 PE=2 SV=1	(RefSeq) solute carrier family 9 member A2	0.34403	0.170245	0.19713	0.352697	0.660226	1.47603	0.617373	1.1549	0.300765
ENSCHIG00000017178	95.231	156.124	46.5162	0.297943	-1.74689	0.0125532	1	5	43844775	43902170	-	523	S-LZ	100860864	GO:0003796;GO:0003796;GO:0003824;GO:0008152;GO:0016787;GO:0016798;GO:0019835;GO:0042742;GO:0042742;	K13915	[EC:3.2.1.17]	veNOG19154	O	sp|P80189|LYSCN_BOVIN Lysozyme C, non-stomach isozyme OS=Bos taurus GN=LYS PE=2 SV=4	(RefSeq) serum lysozyme	8.82112	54.1282	23.9729	30.0897	5.46922	4.6392	7.91488	9.36131	13.5727
ENSCHIG00000017262	8.7913	4.84947	11.9448	2.46311	1.30048	0.0345499	1	10	43152363	43173992	-	1977	HDC	102176332	GO:0001694;GO:0001694;GO:0004398;GO:0004398;GO:0006548;GO:0006548;	K01590	[EC:4.1.1.22]	veNOG09041	E	sp|Q5EA83|DCHS_BOVIN Histidine decarboxylase OS=Bos taurus GN=HDC PE=2 SV=1	(RefSeq) histidine decarboxylase	0.186685	0.46191	0.191019	0.130492	1.03346	0.45215	0.358941	0.60648	0.326414
ENSCHIG00000017267	28.548	43.9079	16.2601	0.370322	-1.43315	0.0264317	1	19	50307678	50315958	+	1722	NOTUM	102179416	GO:0030178;GO:1990697;GO:1990699;	K19882	[EC:3.1.1.98]	veNOG02264	M	sp|Q6P988|NOTUM_HUMAN Palmitoleoyl-protein carboxylesterase NOTUM OS=Homo sapiens GN=NOTUM PE=1 SV=2	(RefSeq) NOTUM, palmitoleoyl-protein carboxylesterase	2.67912	4.83909	1.40356	1.19852	0.355949	1.70564	0.824188	0.69629	0.890033
ENSCHIG00000017270	9.39714	13.2522	6.31309	0.47638	-1.06982	0.0471696	1	18	64331246	64339473	-	1260	LOC106503874	106503874	-	-	-	veNOG13712	T	sp|P43629|KI3L1_HUMAN Killer cell immunoglobulin-like receptor 3DL1 OS=Homo sapiens GN=KIR3DL1 PE=1 SV=1	(RefSeq) putative killer cell immunoglobulin-like receptor like protein KIR3DP1	1.46459	0.905948	1.31876	0.409495	0.162154	0.912144	1.03252	0.0792997	0.19206
ENSCHIG00000017343	12.8725	18.6227	8.27238	0.44421	-1.17069	0.0252777	1	20	24124755	24135907	-	1913	GZMK	106501752	-	K08663	[EC:3.4.21.-]	veNOG15071	E	sp|P49863|GRAK_HUMAN Granzyme K OS=Homo sapiens GN=GZMK PE=1 SV=1	(RefSeq) granzyme K	1.15758	0.477363	0.750158	1.34857	0.178005	0.400523	0.370949	0.835694	0.253001
ENSCHIG00000017362	1153.01	455.715	1710.85	3.75421	1.90851	0.00453704	1	27	12352220	12361068	+	3951	STAR	102187294	GO:0005739;GO:0008211;GO:0015485;GO:0015485;GO:0044255;GO:0050810;GO:0070859;	K16931	-	opiNOG06315;veNOG08720	I	sp|P79245|STAR_SHEEP Steroidogenic acute regulatory protein, mitochondrial OS=Ovis aries GN=STAR PE=1 SV=2	(RefSeq) steroidogenic acute regulatory protein	20.6677	6.09606	3.19245	14.6262	53.9185	9.8579	29.246	69.6212	36.0553
ENSCHIG00000017384	31.9578	48.6205	18.6277	0.383124	-1.38412	0.0175185	1	2	17565341	17575460	-	1486	LOC108633292	108633292	-	-	-	veNOG15651	R	sp|Q99388|CSPRS_MOUSE Component of Sp100-rs OS=Mus musculus GN=Csprs PE=2 SV=1	(RefSeq) olfactory receptor 11H7-like	2.42159	3.30311	1.62647	5.26612	0.733296	0.687484	2.3877	0.672393	1.3028
ENSCHIG00000017390	84.6438	36.1446	123.443	3.41526	1.772	0.0463043	1	11	6956581	7028654	+	4350	IL1RL1	102188323	GO:0002826;GO:0009897;GO:0032689;GO:0032754;GO:0043032;GO:0050729;GO:0090197;	K05171	-	veNOG05003	T	sp|Q01638|ILRL1_HUMAN Interleukin-1 receptor-like 1 OS=Homo sapiens GN=IL1RL1 PE=1 SV=4	(RefSeq) interleukin 1 receptor like 1	1.48479	0.997168	0.17363	0.61283	2.41107	0.557771	0.543775	4.70876	4.76573
ENSCHIG00000017415	7.33072	2.52392	11.1762	4.4281	2.14669	0.0111131	1	1	96402446	96511616	+	2984	SLC7A14	102177283	GO:0010923;	K13871	-	veNOG12009	E	sp|A0JNI9|S7A14_BOVIN Probable cationic amino acid transporter OS=Bos taurus GN=SLC7A14 PE=2 SV=1	(RefSeq) solute carrier family 7 member 14	0.123685	0.0765077	0.101245	0.0288183	0.0912933	0.51354	0.39635	0.502267	0.270325
ENSCHIG00000017521	27.0014	41.556	15.3578	0.369568	-1.43609	0.0180611	1	19	55894911	55911999	+	1103	CD300LF	102175056	-	K20395	-	veNOG06830	R	sp|Q8TDQ1|CLM1_HUMAN CMRF35-like molecule 1 OS=Homo sapiens GN=CD300LF PE=1 SV=3	(RefSeq) CD300 molecule like family member f	2.42593	5.58846	4.79332	1.94909	0.432216	0.810427	1.6084	0.452936	3.07156
ENSCHIG00000017585	83.5294	122.31	52.5051	0.42928	-1.22001	0.0472403	1	1	144280950	144324875	+	4786	TRPM2	102171382	-	K04977	[EC:3.6.1.13]	veNOG00854	P	sp|O94759|TRPM2_HUMAN Transient receptor potential cation channel subfamily M member 2 OS=Homo sapiens GN=TRPM2 PE=1 SV=2	(RefSeq) transient receptor potential cation channel subfamily M member 2	1.77366	2.81438	0.946875	4.33024	0.38421	1.54756	0.988475	0.793328	1.43262
ENSCHIG00000017611	32.3016	48.124	19.6436	0.408187	-1.2927	0.00183393	0.71881	23	7662789	7681553	+	807	CD83	102185234	GO:0009897;GO:0014070;GO:0032713;GO:0032733;GO:0032743;GO:0043372;	K06510	-	veNOG12252	T	sp|Q01151|CD83_HUMAN CD83 antigen OS=Homo sapiens GN=CD83 PE=1 SV=1	(RefSeq) CD83 molecule	4.8021	6.78956	5.05399	6.50016	2.10982	2.37361	1.46556	2.22865	3.09866
ENSCHIG00000017766	10.1809	5.26584	14.113	2.6801	1.42229	0.0298159	1	13	41461502	41466394	+	800	LOC102173480	102173480	-	-	-	veNOG23319	R	sp|Q2NKZ5|CST15_BOVIN Probable cystatin-15 OS=Bos taurus PE=2 SV=1	(RefSeq) probable cystatin-15	0.692017	0.428061	0.660879	0.752447	1.95801	2.07513	1.62623	1.12407	1.41164
ENSCHIG00000017882	88.428	55.3061	114.925	2.07799	1.05519	0.0236324	1	11	82136823	82144641	-	4520	MYCN	102186408	GO:0000978;GO:0001228;GO:0005634;GO:0005730;GO:0010628;GO:0010629;GO:0019900;GO:0045893;GO:0045944;	K09109	-	veNOG06239	K	sp|Q63379|MYCN_RAT N-myc proto-oncogene protein OS=Rattus norvegicus GN=Mycn PE=3 SV=1	(RefSeq) v-myc avian myelocytomatosis viral oncogene neuroblastoma derived homolog	1.95969	0.757629	0.802078	1.21761	2.78748	0.988829	3.63709	2.16636	2.08801
ENSCHIG00000017908	24.0986	37.8193	13.122	0.346966	-1.52714	0.0168052	1	18	64541637	64545208	-	2013	LOC106503943	106503943	-	K06512	-	veNOG03244;veNOG16063	T	sp|Q6PI73|LIRA6_HUMAN Leukocyte immunoglobulin-like receptor subfamily A member 6 OS=Homo sapiens GN=LILRA6 PE=2 SV=2	(RefSeq) leukocyte immunoglobulin-like receptor subfamily A member 6	1.19175	3.11884	1.0881	1.96509	0.372158	0.253751	0.176261	0.992723	1.20216
ENSCHIG00000017921	338.698	184.966	461.683	2.49604	1.31964	0.0307993	1	LWLT01000021.1	54999621	55029497	+	3719	ASB9	102187387	GO:0016567;GO:0045732;	K10331	-	veNOG00825	R	sp|Q96DX5|ASB9_HUMAN Ankyrin repeat and SOCS box protein 9 OS=Homo sapiens GN=ASB9 PE=1 SV=1	(RefSeq) ankyrin repeat and SOCS box containing 9	5.28456	2.76242	7.33154	3.76903	9.32115	9.71744	13.2614	21.2516	4.59828
ENSCHIG00000017990	6.78631	12.4949	2.21947	0.177631	-2.49305	0.00183311	0.71881	23	16108209	16109246	+	1005	PPP1R3G	108633538	GO:0005737;GO:0019903;GO:0042593;GO:0045725;GO:2000467;GO:2001069;	-	-	veNOG09728	T	sp|B7ZBB8|PP13G_HUMAN Protein phosphatase 1 regulatory subunit 3G OS=Homo sapiens GN=PPP1R3G PE=1 SV=1	(RefSeq) protein phosphatase 1 regulatory subunit 3G	1.46896	1.70372	0.67638	1.02679	0.203298	0.381195	0	0.298262	0.160528
ENSCHIG00000018003	6.75948	1.86009	10.679	5.74112	2.52133	0.033157	1	6	86524336	86541991	+	3471	ENAM	102172612	GO:0022604;GO:0030345;GO:0031012;GO:0036305;GO:0042475;GO:0070175;GO:0097186;	-	-	veNOG13097	S	sp|O97939|ENAM_PIG Enamelin OS=Sus scrofa GN=ENAM PE=1 SV=1	(RefSeq) enamelin	0	0.19732	0.02176	0	0.0981055	0.58865	0.511111	0.201505	0.0697192
ENSCHIG00000018061	491.317	972.998	105.972	0.108913	-3.19875	0.000172824	0.201273	11	78543717	78561211	+	1458	MATN3	102185285	GO:0031012;GO:0051216;	K19467	-	veNOG03215	T	sp|O15232|MATN3_HUMAN Matrilin-3 OS=Homo sapiens GN=MATN3 PE=1 SV=2	(RefSeq) matrilin 3	38.3505	56.4484	44.1363	116.841	1.40133	3.94136	4.38041	5.61951	17.9809
ENSCHIG00000018088	15.9631	5.43608	24.3846	4.4857	2.16533	0.0309003	1	LWLT01002735.1	13675	18222	+	1863	-	-	-	-	-	-	-	-	-	1.0896	0.0612719	0	0	1.24292	2.05636	1.96801	0.911755	0
ENSCHIG00000018108	11.6991	19.0358	5.82975	0.306253	-1.70721	0.0395896	1	18	53040029	53053435	-	1934	KCNN4	102187889	GO:0005267;GO:0005886;GO:0006816;GO:0006884;GO:0015269;GO:0015269;GO:0019903;GO:0030322;GO:0031982;GO:0045332;GO:0046541;GO:0050714;GO:0050862;	K04945	-	veNOG07754	P	sp|O15554|KCNN4_HUMAN Intermediate conductance calcium-activated potassium channel protein 4 OS=Homo sapiens GN=KCNN4 PE=1 SV=1	(RefSeq) potassium calcium-activated channel subfamily N member 4	0.42938	1.94774	1.24971	0.266786	0.176072	0.528232	0.305768	0.206655	0.208545
ENSCHIG00000018265	44.6728	66.7008	27.0504	0.405549	-1.30205	0.0168597	1	26	38872785	38960962	+	1308	HTR7	102181834	-	K04163	-	veNOG03610	T	sp|P34969|5HT7R_HUMAN 5-hydroxytryptamine receptor 7 OS=Homo sapiens GN=HTR7 PE=1 SV=2	(RefSeq) 5-hydroxytryptamine receptor 7	2.1868	8.29067	3.92659	5.52255	1.77031	2.24549	1.53716	0.916675	3.08353
ENSCHIG00000018319	118.811	178.542	71.0259	0.39781	-1.32985	0.00234351	0.786327	15	16905083	16986819	+	2620	PAMR1	102182711	-	-	-	veNOG04719	O	sp|Q5E9P5|PAMR1_BOVIN Inactive serine protease PAMR1 OS=Bos taurus GN=PAMR1 PE=2 SV=1	(RefSeq) peptidase domain containing associated with muscle regeneration 1	6.09257	10.1515	3.7188	6.72853	1.68962	2.09584	1.48967	3.01278	4.24877
ENSCHIG00000018350	26.7404	45.4474	11.7749	0.259087	-1.94849	0.00258344	0.808309	23	23381019	23388648	-	846	-	-	-	-	-	-	-	-	-	4.58073	6.88135	1.69628	7.72522	0.241507	0.754729	1.1184	2.36212	2.00233
ENSCHIG00000018353	77.3873	114.456	47.7322	0.417035	-1.26176	0.0014547	0.662933	18	52937673	52954593	-	5806	PLAUR	102186624	GO:0001934;GO:0005102;GO:0005886;GO:0005887;GO:0009986;GO:0019899;GO:0019904;GO:0043066;GO:0043388;GO:0045742;GO:0090200;GO:2001243;GO:2001268;	K03985	-	veNOG12739	T	sp|Q05588|UPAR_BOVIN Urokinase plasminogen activator surface receptor OS=Bos taurus GN=PLAUR PE=2 SV=1	(RefSeq) plasminogen activator, urokinase receptor	1.23958	2.98841	1.33991	2.13282	0.504393	0.967759	0.733337	0.671166	0.958645
ENSCHIG00000018535	156	79.2371	217.41	2.74379	1.45617	0.00149333	0.666058	3	105666737	105678956	+	1521	RHBG	102176282	GO:0005886;GO:0005887;GO:0008519;GO:0014731;GO:0015696;GO:0016323;GO:0030506;GO:0046658;GO:0070634;	K06580	-	veNOG10813	P	sp|Q95M77|RHBG_BOVIN Ammonium transporter Rh type B OS=Bos taurus GN=RHBG PE=2 SV=2	(RefSeq) Rh family B glycoprotein	4.85307	2.92691	5.11472	7.06722	12.3135	9.23539	14.9297	21.8098	8.22031
ENSCHIG00000018550	6.12981	1.14559	10.1172	8.83137	3.14264	0.00206994	0.748139	1	99478362	99511668	+	1383	SERPINI2	102186245	-	-	-	veNOG09350	V	sp|O75830|SPI2_HUMAN Serpin I2 OS=Homo sapiens GN=SERPINI2 PE=1 SV=1	(RefSeq) serpin family I member 2	0.133433	0.0825376	0.109225	0	0.147733	0.923357	1.02621	1.08371	0.291631
ENSCHIG00000018639	84.3665	51.2672	110.846	2.16212	1.11245	0.0434046	1	4	42169803	42652164	+	6219	HECW1	102177590	GO:0005829;	K12167	[EC:2.3.2.26]	veNOG01514	O	sp|Q76N89|HECW1_HUMAN E3 ubiquitin-protein ligase HECW1 OS=Homo sapiens GN=HECW1 PE=1 SV=3	(RefSeq) HECT, C2 and WW domain containing E3 ubiquitin protein ligase 1	1.06824	1.39498	0.57081	0.235069	0.974647	1.70431	2.96676	1.55845	1.12846
ENSCHIG00000018706	16.6285	27.6928	7.77704	0.280832	-1.83222	0.000572781	0.444711	18	64698733	64701010	+	813	LOC102174835	102174835	-	-	-	veNOG27507;veNOG14284	TR	sp|A6NI73|LIRA5_HUMAN Leukocyte immunoglobulin-like receptor subfamily A member 5 OS=Homo sapiens GN=LILRA5 PE=1 SV=1	(RefSeq) leukocyte immunoglobulin-like receptor subfamily A member 5	1.58889	3.36973	3.06575	5.07713	0.921468	0.628291	0.872849	1.1061	0.892972
ENSCHIG00000018753	23.0248	42.1267	7.74321	0.183808	-2.44373	0.00290512	0.849377	16	42944668	42965178	+	1434	LOC106501911	106501911	-	K08143	-	veNOG00892	P	sp|Q8WMN1|GTR5_SHEEP Solute carrier family 2, facilitated glucose transporter member 5 OS=Ovis aries GN=SLC2A5 PE=2 SV=1	(RefSeq) solute carrier family 2, facilitated glucose transporter member 5	0.579094	4.45772	2.10681	4.25772	0.0949858	1.06862	0.412381	0.0696776	0.900029
ENSCHIG00000018782	150.247	215.916	97.712	0.452546	-1.14386	9.7356e-05	0.15699	11	78350117	78372093	+	939	SDC1	102185011	GO:0008022;GO:0009897;GO:0009986;GO:0009986;GO:0042802;GO:0048627;GO:0055002;GO:0060070;GO:1903543;GO:1903553;	K06257	-	veNOG14191	T	sp|Q08DZ5|SDC1_BOVIN Syndecan-1 OS=Bos taurus GN=SDC1 PE=2 SV=1	(RefSeq) syndecan 1	24.3692	26.1365	21.5567	17.5834	8.05073	13.3276	5.29008	9.78959	12.1127
ENSCHIG00000018855	110.094	178.803	55.1262	0.308307	-1.69756	0.0359033	1	24	5356195	5365234	+	4426	CBLN2	102184747	GO:0005615;GO:0051965;	-	-	veNOG00800	R	sp|Q8BGU2|CBLN2_MOUSE Cerebellin-2 OS=Mus musculus GN=Cbln2 PE=1 SV=1	(RefSeq) cerebellin 2 precursor	7.56747	2.96593	0.511946	4.66302	0.877084	1.15409	1.4697	1.69314	0.637885
ENSCHIG00000018989	5.80426	9.91205	2.51804	0.254038	-1.97688	0.0116338	1	12	81377844	81378135	+	273	-	-	-	-	-	-	-	-	-	1.68991	3.34504	5.80993	3.14996	0.498937	1.4033	0.866454	0.365999	1.18191
ENSCHIG00000019071	368.816	528.264	241.258	0.4567	-1.13068	0.000891766	0.520829	20	58240555	58407373	+	1973	ANKH	102191559	GO:0005315;GO:0005886;GO:0005887;GO:0016021;GO:0030500;GO:0030504;	K22734	-	veNOG02224	P	sp|Q9HCJ1|ANKH_HUMAN Progressive ankylosis protein homolog OS=Homo sapiens GN=ANKH PE=1 SV=2	(RefSeq) ANKH inorganic pyrophosphate transport regulator	22.9152	39.1105	21.8969	20.9646	12.1505	13.4626	7.85276	6.4316	16.5991
ENSCHIG00000019103	4.41365	0.701768	7.38315	10.5208	3.39517	0.00567242	1	23	26791022	26814253	+	1296	RHAG	102190471	GO:0005886;GO:0006873;GO:0008519;GO:0015670;GO:0015672;GO:0015696;GO:0015696;GO:0016020;GO:0022840;GO:0030506;GO:0048821;GO:0060586;GO:0072488;	K06580	-	veNOG10813	P	sp|Q9GKN7|RHAG_BOVIN Ammonium transporter Rh type A OS=Bos taurus GN=RHAG PE=2 SV=1	(RefSeq) Rh-associated glycoprotein	0.14239	0	0	0.0663534	0.15765	1.08388	0.456292	0.848066	0.186725
ENSCHIG00000019105	42.0648	59.4126	28.1865	0.474419	-1.07577	0.003254	0.903134	LWLT01000162.1	29518	30474	-	957	TMEM121	106501804	-	-	-	veNOG12024	S	sp|Q80XA0|TM121_MOUSE Transmembrane protein 121 OS=Mus musculus GN=Tmem121 PE=2 SV=1	(RefSeq) transmembrane protein 121	6.26696	6.44104	6.39274	5.03204	2.98893	5.33752	1.11227	2.50577	1.93866
ENSCHIG00000019161	866.234	434.737	1211.43	2.78658	1.4785	0.00407774	1	27	39010349	39065223	+	1568	ANGPT2	102186656	GO:0001525;GO:0005615;GO:0010812;GO:0016525;GO:0030971;GO:0043537;GO:0048014;GO:0048514;GO:0050928;	K05466	-	veNOG00776	R	sp|O77802|ANGP2_BOVIN Angiopoietin-2 OS=Bos taurus GN=ANGPT2 PE=2 SV=3	(RefSeq) angiopoietin 2	29.4813	23.2958	34.9707	19.6887	86.5209	121.755	73.9194	48.8118	31.5355
ENSCHIG00000019258	244.582	122.794	342.012	2.78525	1.47781	0.000351098	0.334549	LWLT01000021.1	9675425	9680391	+	1651	CITED1	102184982	GO:0001570;GO:0001890;GO:0003682;GO:0003713;GO:0005634;GO:0005737;GO:0005829;GO:0006913;GO:0007179;GO:0007420;GO:0008022;GO:0010628;GO:0030318;GO:0032496;GO:0032868;GO:0034097;GO:0034341;GO:0042438;GO:0042803;GO:0042981;GO:0043473;GO:0043524;GO:0043627;GO:0044212;GO:0045668;GO:0045892;GO:0045893;GO:0045893;GO:0050693;GO:0051591;GO:0060395;GO:0060711;GO:0060712;GO:0070410;GO:0070555;GO:0070669;GO:…	K22527	-	veNOG03950	K	sp|Q9BDI3|CITE1_BOVIN Cbp/p300-interacting transactivator 1 OS=Bos taurus GN=CITED1 PE=2 SV=1	(RefSeq) Cbp/p300 interacting transactivator with Glu/Asp rich carboxy-terminal domain 1	11.345	1.93591	8.1888	7.08369	26.7717	18.486	13.3243	24.3288	13.094
ENSCHIG00000019270	187.247	280.439	112.695	0.401851	-1.31527	0.0492581	1	LWLT01000226.1	2515	47806	+	2979	-	-	-	-	-	-	-	-	-	8.85831	5.86266	11.7135	9.75695	5.64683	0.1286	11.2355	0.134163	0.0541558
ENSCHIG00000019349	77.6773	46.3327	102.753	2.21772	1.14908	0.0420698	1	26	8355571	8539570	+	2802	CPXM2	102178789	-	K08639	-	veNOG06401	R	sp|Q8N436|CPXM2_HUMAN Inactive carboxypeptidase-like protein X2 OS=Homo sapiens GN=CPXM2 PE=2 SV=3	(RefSeq) carboxypeptidase X, M14 family member 2	2.76609	1.71102	1.05126	0.951396	5.76047	1.23052	1.7728	3.49462	4.40463
ENSCHIG00000019446	53.4112	76.2344	35.1528	0.461114	-1.1168	0.00373948	0.967787	25	9443379	9485957	+	3421	CIITA	102172509	GO:0034341;GO:0045892;	K08060	-	veNOG02834	S	sp|P33076|C2TA_HUMAN MHC class II transactivator OS=Homo sapiens GN=CIITA PE=1 SV=3	(RefSeq) class II major histocompatibility complex transactivator	1.96891	3.53693	1.413	1.83501	0.517605	1.4558	0.760585	1.31432	0.801699
ENSCHIG00000019502	157.424	220.968	106.588	0.48237	-1.05179	0.00665921	1	26	4547935	4591474	-	2184	PTPRE	102174718	GO:0005634;GO:0005737;GO:0005886;	K18033	[EC:3.1.3.48]	veNOG09128	T	sp|P23469|PTPRE_HUMAN Receptor-type tyrosine-protein phosphatase epsilon OS=Homo sapiens GN=PTPRE PE=1 SV=1	(RefSeq) protein tyrosine phosphatase, receptor type E	6.33715	14.7391	8.33448	10.0799	2.86889	5.26237	3.2492	3.65999	7.60852
ENSCHIG00000019688	55.5681	87.5159	30.01	0.342909	-1.5441	0.0333569	1	18	62718497	62976791	+	5559	LOC102183956	102183956	-	K13865	-	COG0531;veNOG13199	E	sp|Q8WY07|CTR3_HUMAN Cationic amino acid transporter 3 OS=Homo sapiens GN=SLC7A3 PE=1 SV=1	(RefSeq) cationic amino acid transporter 3	0.896298	1.23205	1.0326	2.86182	0.171518	0.941844	0.148929	0.377455	0.899665
ENSCHIG00000019747	40.2311	60.4891	24.0247	0.397174	-1.33216	0.0361679	1	15	5771263	5787175	+	813	SPI1	102186416	GO:0000122;GO:0000790;GO:0000978;GO:0000978;GO:0000980;GO:0000981;GO:0001085;GO:0001227;GO:0001228;GO:0001944;GO:0002320;GO:0002573;GO:0003677;GO:0003700;GO:0003700;GO:0005634;GO:0005634;GO:0005654;GO:0006355;GO:0006357;GO:0030098;GO:0030218;GO:0030225;GO:0030851;GO:0035019;GO:0043011;GO:0043565;GO:0043966;GO:0044027;GO:0045347;GO:0045646;GO:0045814;GO:0045892;GO:0045893;GO:0045893;GO:0045944;GO:…	K09438	-	veNOG02843	K	sp|Q6PKU1|SPI1_PIG Transcription factor PU.1 OS=Sus scrofa GN=SPI1 PE=2 SV=1	(RefSeq) Spi-1 proto-oncogene	3.06428	14.0405	4.73798	7.40415	2.26178	3.92682	2.3276	2.2122	3.07579
ENSCHIG00000020076	116.618	166.523	76.6935	0.460559	-1.11854	0.015051	1	3	110806993	110847683	-	1578	CD84	102181453	GO:0032685;GO:0032701;GO:0033004;GO:0042802;GO:0043305;GO:2001256;	K06511	-	veNOG33941;veNOG05562	TR	sp|Q9UIB8|SLAF5_HUMAN SLAM family member 5 OS=Homo sapiens GN=CD84 PE=1 SV=1	(RefSeq) CD84 molecule	7.89373	13.4549	4.97783	14.6593	1.98531	6.55495	4.57195	3.35591	6.28758
ENSCHIG00000020113	15.5998	22.6657	9.94714	0.438863	-1.18816	0.0191146	1	8	103790606	103816995	-	705	TNFSF8	102178908	GO:0043374;GO:0045944;GO:0050830;	K05471	-	veNOG04083	T	sp|P32971|TNFL8_HUMAN Tumor necrosis factor ligand superfamily member 8 OS=Homo sapiens GN=TNFSF8 PE=2 SV=1	(RefSeq) tumor necrosis factor superfamily member 8	2.3558	2.75254	2.2498	5.00107	0.38641	1.08681	1.17432	1.98418	1.94512
ENSCHIG00000020217	1815.33	676.202	2726.64	4.03228	2.0116	0.0156189	1	3	96839383	96848570	+	1122	3BHSD	100860869	GO:0003854;GO:0006694;GO:0016491;GO:0016616;GO:0016853;GO:0055114;GO:0055114;	K00070	-	veNOG06899	M	sp|P14893|3BHS_BOVIN 3 beta-hydroxysteroid dehydrogenase/Delta 5--&gt;4-isomerase OS=Bos taurus GN=HSD3B PE=1 SV=2	(RefSeq) 3beta-hydroxysteroid dehydrogenase/isomerase	87.0881	48.0201	42.4094	56.4096	207.167	55.7693	144.729	231.271	466.448
ENSCHIG00000020498	285.737	170.702	377.765	2.21301	1.14601	0.0192093	1	18	64027265	64030887	+	715	TNNI3	100860775	GO:0001570;GO:0001980;GO:0003779;GO:0005861;GO:0006874;GO:0006937;GO:0006941;GO:0007507;GO:0010882;GO:0019855;GO:0019901;GO:0019904;GO:0030017;GO:0030172;GO:0031014;GO:0032780;GO:0048306;GO:0051015;GO:0055010;GO:0060047;GO:0060048;GO:0097512;GO:1990584;	K12044	-	veNOG07968	Z	sp|P08057|TNNI3_BOVIN Troponin I, cardiac muscle OS=Bos taurus GN=TNNI3 PE=1 SV=2	(RefSeq) troponin I3, cardiac type	27.229	12.4527	29.8947	22.2502	78.8683	28.7549	41.3535	62.8852	31.025
ENSCHIG00000020733	10.0236	15.0387	6.01158	0.399742	-1.32286	0.03662	1	3	112265486	112275001	+	1227	FCRLB	102187090	GO:0005737;GO:0050777;	-	-	veNOG08291	R	sp|Q6BAA4|FCRLB_HUMAN Fc receptor-like B OS=Homo sapiens GN=FCRLB PE=1 SV=1	(RefSeq) Fc receptor like B	0.225596	1.67456	1.66201	1.19144	0.388536	1.14483	0.192781	0.488595	0.131483
ENSCHIG00000020875	157.464	245.71	86.8676	0.353537	-1.50007	0.00515619	1	8	80747999	80754146	+	1745	CTSL	102185465	GO:0001968;GO:0002250;GO:0004197;GO:0005518;GO:0005615;GO:0005764;GO:0006508;GO:0008234;GO:0030574;GO:0042393;GO:0043394;GO:0051603;GO:0097067;GO:0097655;	K01365	[EC:3.4.22.15]	veNOG07303;COG4870	O	sp|Q9GL24|CATL1_CANLF Cathepsin L1 OS=Canis lupus familiaris GN=CTSL PE=2 SV=1	(RefSeq) cathepsin L	7.66705	16.1575	9.52229	21.0426	3.43451	4.31766	3.86329	3.20653	8.13585
ENSCHIG00000020885	67.2646	101.677	39.7345	0.390791	-1.35553	0.04879	1	18	64194261	64214166	-	2332	-	-	-	-	-	-	-	-	-	2.09702	7.53817	1.74896	5.67885	1.05136	1.53328	1.31863	1.49962	2.49052
ENSCHIG00000020939	802.988	239.478	1253.8	5.23554	2.38834	8.34037e-05	0.15699	7	103468808	103470021	-	396	INSL3	100861214	-	K21999	-	opiNOG38172;veNOG23753	T	sp|O77801|INSL3_BOVIN Insulin-like 3 OS=Bos taurus GN=INSL3 PE=1 SV=1	(RefSeq) insulin like 3	101.123	42.6619	41.0069	50.1631	453.516	185.101	171.732	425.659	221.625
ENSCHIG00000021026	20.0888	9.89507	28.2439	2.85434	1.51316	0.00239425	0.786327	14	8554754	8574810	-	786	CALB1	102191539	GO:0005509;GO:0005509;GO:0005634;GO:0005634;GO:0005737;GO:0005829;GO:0007614;GO:0007616;GO:0007626;GO:0008270;GO:0010842;GO:0030424;GO:0030424;GO:0030425;GO:0030425;GO:0035502;GO:0043005;GO:0043025;GO:0043025;GO:0044297;GO:0045202;GO:0060041;GO:0071310;GO:0072205;GO:0072221;GO:0072286;GO:1900271;	K14757	-	veNOG02073	T	sp|P04467|CALB1_BOVIN Calbindin OS=Bos taurus GN=CALB1 PE=1 SV=3	(RefSeq) calbindin 1	1.87825	0.726142	1.05702	1.20348	3.55254	3.41184	4.36369	1.90682	3.3867
ENSCHIG00000021041	1205.76	762.78	1560.14	2.04533	1.03233	0.0100504	1	10	96551804	96564040	+	3328	CDO1	102190230	GO:0005829;	K00456	[EC:1.13.11.20]	veNOG10240	E	sp|Q3SZU4|CDO1_BOVIN Cysteine dioxygenase type 1 OS=Bos taurus GN=CDO1 PE=2 SV=1	(RefSeq) cysteine dioxygenase type 1	19.2412	22.2605	15.3645	31.6534	54.1687	20.9124	28.857	52.781	58.0265
ENSCHIG00000021059	71.0222	123.214	29.2688	0.237544	-2.07373	0.00103745	0.551739	8	99947032	100039245	+	2610	MUSK	102188220	GO:0001934;GO:0007528;GO:0043235;	K05129	[EC:2.7.10.1]	veNOG06574	T	sp|O15146|MUSK_HUMAN Muscle, skeletal receptor tyrosine-protein kinase OS=Homo sapiens GN=MUSK PE=1 SV=1	(RefSeq) muscle associated receptor tyrosine kinase	1.13127	7.08514	4.39863	5.73293	0.469689	2.25065	0.951606	0.497674	1.14353
ENSCHIG00000021178	36.3163	58.4762	18.5884	0.317879	-1.65345	0.0264397	1	3	108261423	108266120	+	3029	CD1E	102176927	-	K06448	-	veNOG09156	R	sp|P15812|CD1E_HUMAN T-cell surface glycoprotein CD1e, membrane-associated OS=Homo sapiens GN=CD1E PE=1 SV=2	(RefSeq) CD1e molecule	0.365542	3.61781	2.29405	1.30595	0.292295	0.54807	0.702832	1.0226	0.319571
ENSCHIG00000021191	91.5722	128.424	62.0908	0.483483	-1.04846	0.00827866	1	LWLT01000027.1	40615461	40648806	-	3571	BTK	102176204	GO:0005547;GO:0005829;GO:0005886;GO:0018108;GO:0042802;GO:0045121;	K07370	[EC:2.7.10.2]	veNOG02722	T	sp|Q06187|BTK_HUMAN Tyrosine-protein kinase BTK OS=Homo sapiens GN=BTK PE=1 SV=3	(RefSeq) Bruton tyrosine kinase	1.80869	4.76289	2.98224	4.40686	0.667507	1.96682	1.68911	1.37103	2.41702
ENSCHIG00000021193	43.2483	60.8229	29.1886	0.479895	-1.05921	0.019178	1	4	27226298	27231667	-	1516	IRF5	102177495	GO:0005634;GO:0005737;GO:0032494;GO:0032495;GO:0042802;GO:0043065;GO:0043565;GO:0045944;GO:0051607;	K09446	-	veNOG02524	K	sp|Q58DJ0|IRF5_BOVIN Interferon regulatory factor 5 OS=Bos taurus GN=IRF5 PE=2 SV=1	(RefSeq) interferon regulatory factor 5	2.43454	6.4002	3.18856	3.68708	0.359392	2.77975	1.17023	2.04317	2.71367
ENSCHIG00000021417	177.774	305.09	75.9206	0.248846	-2.00667	9.32062e-05	0.15699	19	14067129	14072355	+	318	LOC102170772	102170772	-	-	-	veNOG24912;veNOG30755	TR	sp|P82943|REG1_BOVIN Regakine-1 OS=Bos taurus PE=1 SV=2	(RefSeq) regakine-1	52.808	105.893	79.5668	132.236	4.49749	22.4881	16.3645	16.9671	50.2254
ENSCHIG00000021427	5.3804	8.56652	2.8315	0.330531	-1.59714	0.0284191	1	3	108150261	108153528	+	1002	LOC108635602	108635602	-	K06448	-	veNOG06879	R	sp|Q29422|CD1B2_SHEEP T-cell surface glycoprotein CD1b-2 OS=Ovis aries PE=1 SV=1	(RefSeq) T-cell surface glycoprotein CD1b-2	0.276254	0.797451	1.35681	0.858223	0	0.254891	0.590175	0.498591	0
ENSCHIG00000021647	36.3978	57.6546	19.3922	0.336352	-1.57196	0.0286831	1	7	92931693	92970027	+	2718	ADGRE1	-	-	-	-	-	-	-	-	0.950526	2.22587	1.08375	3.89156	0.325741	0.75173	0.957307	0.808752	0.504528
ENSCHIG00000021666	4.47972	1.49146	6.87034	4.60646	2.20366	0.0363247	1	23	15603207	15610865	+	1389	C23H6orf201	102177291	-	-	-	veNOG16516	S	sp|Q95JI7|CF201_MACFA Uncharacterized protein C6orf201 homolog OS=Macaca fascicularis GN=QtsA-17053 PE=2 SV=1	(RefSeq) chromosome 23 C6orf201 homolog	0.265713	0.164362	0	0	0.0490316	0.827431	0.425741	0.647414	0.40652
ENSCHIG00000021681	67.2458	95.6179	44.548	0.465896	-1.10192	0.022212	1	19	54574372	54576020	-	1217	SPHK1	102168201	GO:0000287;GO:0001568;GO:0003677;GO:0005516;GO:0005524;GO:0005737;GO:0005829;GO:0005886;GO:0006670;GO:0006954;GO:0007420;GO:0008284;GO:0008481;GO:0010800;GO:0010803;GO:0017050;GO:0019722;GO:0030307;GO:0030335;GO:0031398;GO:0032651;GO:0038036;GO:0043066;GO:0045766;GO:0045931;GO:0045987;GO:0046512;GO:0048146;GO:0051092;GO:0051721;GO:1901224;	K04718	[EC:2.7.1.91]	veNOG11206	TI	sp|Q9NYA1|SPHK1_HUMAN Sphingosine kinase 1 OS=Homo sapiens GN=SPHK1 PE=1 SV=1	(RefSeq) sphingosine kinase 1	5.0039	7.78505	7.63359	9.89248	1.90268	2.93805	1.06901	3.61247	7.35729
ENSCHIG00000021788	281.584	170.277	370.63	2.17663	1.1221	0.0122899	1	18	27600744	27644133	+	4832	NDRG4	102176452	GO:0005737;GO:0008542;GO:0010642;GO:0014912;GO:0016323;GO:0031253;GO:0048278;GO:0048662;GO:0060973;GO:0070374;GO:2001135;	-	-	veNOG00076	S	sp|Q6DIX1|NDRG4_XENTR Protein NDRG4 OS=Xenopus tropicalis GN=ndrg4 PE=2 SV=1	(RefSeq) NDRG family member 4	4.02913	3.0002	3.76707	2.86528	11.9522	7.61127	3.89178	5.56247	6.31031
ENSCHIG00000021801	57.1704	31.9927	77.3126	2.41657	1.27296	0.0057839	1	16	26597510	26999792	+	15187	DNAH14	102182332	-	K10408	-	opiNOG16950;COG5245;veNOG12552	Z	sp|Q0VDD8|DYH14_HUMAN Dynein heavy chain 14, axonemal OS=Homo sapiens GN=DNAH14 PE=2 SV=3	(RefSeq) dynein axonemal heavy chain 14	0.170115	0.383329	0.119358	0.158546	0.273549	0.765175	0.615224	0.440803	0.308065
ENSCHIG00000021873	20.8832	11.0862	28.7208	2.59068	1.37333	0.00547503	1	18	56393899	56396881	-	963	IZUMO1	102185301	GO:0005102;GO:0005102;GO:0007342;GO:0007342;GO:0016020;GO:0016021;GO:0016021;GO:0016021;GO:0035036;	-	-	veNOG08396	S	sp|Q8IYV9|IZUM1_HUMAN Izumo sperm-egg fusion protein 1 OS=Homo sapiens GN=IZUMO1 PE=1 SV=2	(RefSeq) izumo sperm-egg fusion 1	1.3414	1.30389	0.862741	0.982278	1.76804	5.03905	1.71941	2.69767	2.84799
ENSCHIG00000021924	21.7091	11.8975	29.5583	2.48441	1.3129	0.0407507	1	10	91135272	91209403	+	2745	DMGDH	102189681	GO:0005739;GO:0042426;GO:0047865;	K00315	[EC:1.5.8.4]	veNOG10900	E	sp|Q9UI17|M2GD_HUMAN Dimethylglycine dehydrogenase, mitochondrial OS=Homo sapiens GN=DMGDH PE=1 SV=2	(RefSeq) dimethylglycine dehydrogenase	0.537815	0.499014	0.247636	0.407257	0.769126	1.67476	0.603204	1.71079	0.352634
ENSCHIG00000022023	26.5773	14.1271	36.5375	2.58634	1.37091	0.00134796	0.657144	LWLT01000032.1	526181	643561	+	3781	-	-	-	-	-	-	-	-	-	0.610083	0.603806	0.179784	0.0909748	0.954657	1.11455	0.90713	0.84564	0.682699
ENSCHIG00000022078	7.50109	3.56331	10.6513	2.98917	1.57974	0.0492323	1	13	59164356	59200933	-	3057	RAD21L1	102172915	GO:0000724;GO:0000794;GO:0000800;GO:0005634;GO:0005694;GO:0006302;GO:0007129;GO:0007130;GO:0007283;GO:0009566;GO:0030893;GO:0034991;GO:0070197;GO:0072520;	-	-	veNOG15004	D	sp|D2HSB3|RD21L_AILME Double-strand-break repair protein rad21-like protein 1 OS=Ailuropoda melanoleuca GN=RAD21L1 PE=3 SV=1	(RefSeq) RAD21 cohesin complex component like 1	0.0905485	0.224042	0.148242	0	0.111392	0.668369	0.193443	0.424903	0.26387
ENSCHIG00000022142	3.50988	6.25991	1.30986	0.209246	-2.25673	0.0330192	1	LWLT01008210.1	4051	12475	+	360	LOC108635475	108635475	-	-	-	KOG0054;veNOG04741;COG1132	QV	sp|O15439|MRP4_HUMAN Multidrug resistance-associated protein 4 OS=Homo sapiens GN=ABCC4 PE=1 SV=3	(RefSeq) multidrug resistance-associated protein 4-like	1.53782	1.90249	0.419606	2.86647	0	0	0.985592	0	0.672209
ENSCHIG00000022151	4371.4	2731.07	5683.67	2.08112	1.05736	0.0255248	1	21	33771996	33789805	+	6027	CYP11A1	102173131	GO:0004497;GO:0005506;GO:0005739;GO:0005739;GO:0005739;GO:0005743;GO:0006629;GO:0006694;GO:0006700;GO:0006700;GO:0006700;GO:0006700;GO:0008202;GO:0008203;GO:0008203;GO:0008207;GO:0008386;GO:0008386;GO:0008386;GO:0008386;GO:0016020;GO:0016491;GO:0016705;GO:0020037;GO:0020037;GO:0020037;GO:0046872;GO:0055114;GO:0055114;	K00498	[EC:1.14.15.6]	veNOG07351	Q	sp|P79153|CP11A_CAPHI Cholesterol side-chain cleavage enzyme, mitochondrial OS=Capra hircus GN=CYP11A1 PE=2 SV=1	(RefSeq) cholesterol side-chain cleavage enzyme, mitochondrial-like	64.896	30.0952	30.6653	49.5389	130.831	24.6629	71.0568	103.814	99.5766
ENSCHIG00000022202	158.67	293.06	51.1591	0.174569	-2.51813	0.0291703	1	LWLT01000313.1	12375	21773	+	2907	LOC102173185	102173185	-	K10648	[EC:2.3.2.27]	veNOG15344	O	sp|Q5C8U1|TRIM5_SAGLB Tripartite motif-containing protein 5 OS=Saguinus labiatus GN=TRIM5 PE=2 SV=1	(RefSeq) tripartite motif-containing protein 5	3.61839	20.144	11.7178	4.34851	0	0.087857	0.0406849	0	7.7141
ENSCHIG00000022205	24.5456	11.0027	35.3799	3.21556	1.68507	0.00360566	0.944818	29	45820820	45828521	+	3689	CDHR5	102185250	GO:0008013;GO:0016324;GO:0031526;GO:0031528;GO:0032532;GO:0044214;GO:0050839;GO:0090675;	K16505	-	veNOG16070	S	sp|Q9HBB8|CDHR5_HUMAN Cadherin-related family member 5 OS=Homo sapiens GN=CDHR5 PE=1 SV=3	(RefSeq) cadherin related family member 5	0.300143	0.309432	0.102371	0.442907	0.793849	1.62697	0.384725	1.13758	0.590392
ENSCHIG00000022245	43.9884	78.1116	16.6898	0.213666	-2.22657	2.62325e-05	0.0797697	18	51307332	51321285	+	2979	CYP2S1	102190811	GO:0005783;	K07420	[EC:1.14.14.1]	veNOG13403	Q	sp|Q96SQ9|CP2S1_HUMAN Cytochrome P450 2S1 OS=Homo sapiens GN=CYP2S1 PE=1 SV=2	(RefSeq) cytochrome P450 2S1	1.79644	4.32994	1.648	2.5114	0.160032	0.685869	0.674927	0.368947	0.731104
ENSCHIG00000022525	23.5659	32.7569	16.2131	0.494952	-1.01464	0.0142075	1	1	142279687	142319005	+	2081	UBASH3A	102190557	GO:0001817;GO:0005654;GO:0005794;GO:0050860;	K18993	[EC:3.1.3.48]	veNOG08394	G	sp|P57075|UBS3A_HUMAN Ubiquitin-associated and SH3 domain-containing protein A OS=Homo sapiens GN=UBASH3A PE=1 SV=1	(RefSeq) ubiquitin associated and SH3 domain containing A	1.24149	1.7553	1.16143	1.9422	0.261816	1.35003	0.682005	0.576171	0.814016
ENSCHIG00000022598	8.2854	3.81522	11.8615	3.10901	1.63645	0.0285969	1	5	34828681	34869685	+	5602	DBX2	102178702	-	-	-	veNOG12755	K	sp|Q17QR5|DBX2_BOVIN Homeobox protein DBX2 OS=Bos taurus GN=DBX2 PE=2 SV=1	(RefSeq) developing brain homeobox 2	0.0494121	0.163012	0.0134825	0.0460517	0.109415	0.433114	0.147786	0.142688	0.172792
ENSCHIG00000022611	17.9169	7.49835	26.2517	3.501	1.80777	0.00357499	0.944818	1	56976056	57013052	-	5353	BTLA	102181629	-	K06707	-	veNOG15281	T	sp|Q7Z6A9|BTLA_HUMAN B- and T-lymphocyte attenuator OS=Homo sapiens GN=BTLA PE=1 SV=3	(RefSeq) B and T lymphocyte associated	0.155132	0.19192	0.155206	0.0481939	0.241732	0.834954	0.486075	0.541306	0.226037
ENSCHIG00000022634	33.7194	48.8294	21.6314	0.443	-1.17462	0.000881607	0.520829	23	35720671	35759541	+	1938	KCNK5	102185516	-	K04916	-	veNOG10607	P	sp|O95279|KCNK5_HUMAN Potassium channel subfamily K member 5 OS=Homo sapiens GN=KCNK5 PE=1 SV=1	(RefSeq) potassium two pore domain channel subfamily K member 5	1.8092	2.47383	3.15679	2.30737	0.281135	2.30625	0.91541	0.773356	1.04057
ENSCHIG00000022670	12.9916	6.6136	18.0941	2.73589	1.45201	0.0268175	1	11	56261329	56265487	+	2331	LOC102168459	102168459	-	-	-	veNOG31825;veNOG20087	TV	sp|Q6UW15|REG3G_HUMAN Regenerating islet-derived protein 3-gamma OS=Homo sapiens GN=REG3G PE=1 SV=1	(RefSeq) lithostathine	0.11875	0.244851	0.356422	0.368914	0.613557	0.766968	0.253692	1.41454	0.588291
ENSCHIG00000022958	38.427	22.167	51.435	2.32034	1.21434	0.0495438	1	8	69258912	69324696	+	3492	PIWIL2	102173845	GO:0000966;GO:0003729;GO:0004521;GO:0005634;GO:0005634;GO:0005737;GO:0007283;GO:0010370;GO:0010529;GO:0030718;GO:0031047;GO:0033391;GO:0034584;GO:0034587;GO:0043046;GO:0043186;GO:0045727;GO:0048477;GO:0060903;GO:0071442;GO:0071546;GO:0097433;GO:1905538;GO:1990511;GO:1990923;GO:2000617;	K02156	-	veNOG05750	D	sp|Q8TC59|PIWL2_HUMAN Piwi-like protein 2 OS=Homo sapiens GN=PIWIL2 PE=1 SV=1	(RefSeq) piwi like RNA-mediated gene silencing 2	0.211384	0.817221	0.389325	1.03429	2.30137	1.24336	1.25316	1.77402	0.2541
ENSCHIG00000023024	29.1309	49.7967	12.5982	0.252993	-1.98283	0.0449256	1	28	1383410	1430118	+	2259	ALOX5	102168425	GO:0002540;GO:0004051;GO:0005506;GO:0005634;GO:0005635;GO:0005641;GO:0005654;GO:0005737;GO:0005829;GO:0006691;GO:0006954;GO:0016363;GO:0019370;GO:0019370;GO:0031965;	K00461	[EC:1.13.11.34]	veNOG12581	E	sp|P09917|LOX5_HUMAN Arachidonate 5-lipoxygenase OS=Homo sapiens GN=ALOX5 PE=1 SV=2	(RefSeq) arachidonate 5-lipoxygenase	0.816901	4.9015	1.06991	1.94143	0.361779	0.395707	0.471199	0.48654	0.857
ENSCHIG00000023040	90.6818	47.2334	125.44	2.65576	1.40912	2.66368e-05	0.0797697	22	45864522	46734858	-	4331	CACNA2D3	102172849	-	K04860	-	veNOG01688	TP	sp|Q8IZS8|CA2D3_HUMAN Voltage-dependent calcium channel subunit alpha-2/delta-3 OS=Homo sapiens GN=CACNA2D3 PE=1 SV=1	(RefSeq) calcium voltage-gated channel auxiliary subunit alpha2delta 3	0.788259	1.34418	1.6044	0.516242	2.10715	3.03697	3.4135	1.8687	3.03588
ENSCHIG00000023080	2.42739	0	4.3693	Inf	Inf	0.00479768	1	23	21231399	21243400	+	777	TRIM40	102177206	GO:0008385;GO:0032088;GO:0042177;GO:0045116;GO:1900181;	K12016	-	veNOG11775	O	sp|Q6P9F5|TRI40_HUMAN Tripartite motif-containing protein 40 OS=Homo sapiens GN=TRIM40 PE=1 SV=3	(RefSeq) tripartite motif containing 40	0	0	0	0	0.175302	1.3148	0.152215	0.642971	0.415264
ENSCHIG00000023100	38.9926	23.5413	51.3537	2.18143	1.12527	0.00592852	1	16	74994812	74995435	-	522	-	-	-	-	-	-	-	-	-	3.71197	2.40545	4.19606	6.91905	5.87111	8.80691	10.8755	9.37924	10.8172
ENSCHIG00000023115	65.908	99.4472	39.0767	0.392939	-1.34762	8.70363e-05	0.15699	25	41593708	41601381	-	1216	LFNG	102169449	GO:0001541;GO:0001756;GO:0002315;GO:0007386;GO:0008593;GO:0014807;GO:0014807;GO:0030217;GO:0032092;GO:0033829;GO:0036066;GO:0045747;GO:0051446;GO:1902367;	K05948	[EC:2.4.1.222]	veNOG05561	G	sp|Q2KJ92|LFNG_BOVIN Beta-1,3-N-acetylglucosaminyltransferase lunatic fringe OS=Bos taurus GN=LFNG PE=2 SV=1	(RefSeq) LFNG O-fucosylpeptide 3-beta-N-acetylglucosaminyltransferase	7.9673	8.44856	6.8324	8.48625	2.35231	2.94047	1.45893	3.77978	4.3782
ENSCHIG00000023132	27.1937	38.15	18.4287	0.483059	-1.04973	0.0393653	1	8	24743969	24775143	-	1833	ACER2	102183323	GO:0001953;GO:0005794;GO:0006919;GO:0008284;GO:0010942;GO:0017040;GO:0030173;GO:0032526;GO:0033629;GO:0035690;GO:0046512;GO:0071633;GO:0090285;	K01441	[EC:3.5.1.23]	veNOG13293	I	sp|Q5QJU3|ACER2_HUMAN Alkaline ceramidase 2 OS=Homo sapiens GN=ACER2 PE=1 SV=2	(RefSeq) alkaline ceramidase 2	1.25844	3.79876	1.40098	1.73583	0.631632	1.25401	0.774278	1.0357	1.01216
ENSCHIG00000023226	280.781	494.736	109.617	0.221568	-2.17418	0.00291729	0.849377	3	41032334	41180926	+	4385	LEPR	102180987	GO:0001525;GO:0006909;GO:0008203;GO:0010507;GO:0019953;GO:0030217;GO:0033210;GO:0038021;GO:0042593;GO:0042802;GO:0043235;GO:0044321;GO:0045721;GO:0046850;GO:0051346;GO:0060259;GO:0097009;GO:0098868;GO:0120162;	K05062	-	veNOG15008	T	sp|O02671|LEPR_PIG Leptin receptor OS=Sus scrofa GN=LEPR PE=2 SV=3	(RefSeq) leptin receptor	9.61617	20.8515	3.54823	10.5115	1.05613	2.65011	2.58929	1.70897	3.62395
ENSCHIG00000023266	403.667	180.633	582.095	3.22253	1.68819	0.0102935	1	3	106121084	106140389	+	3580	NTRK1	102172584	GO:0004713;GO:0004714;GO:0005737;GO:0005769;GO:0005770;GO:0005887;GO:0006468;GO:0006468;GO:0007399;GO:0007623;GO:0008285;GO:0009986;GO:0010465;GO:0010976;GO:0018108;GO:0030183;GO:0030424;GO:0038083;GO:0038180;GO:0038180;GO:0042490;GO:0042803;GO:0043235;GO:0043524;GO:0043547;GO:0046579;GO:0046777;GO:0048011;GO:0048406;GO:0048485;GO:0051092;GO:0051965;GO:0060384;GO:0060385;GO:0061368;GO:0070374;GO:…	K03176	[EC:2.7.10.1]	opiNOG53094;veNOG09172	T	sp|P04629|NTRK1_HUMAN High affinity nerve growth factor receptor OS=Homo sapiens GN=NTRK1 PE=1 SV=4	(RefSeq) neurotrophic receptor tyrosine kinase 1	8.04132	0.510165	1.6878	8.98373	22.448	2.31858	13.2807	15.0714	20.6395
ENSCHIG00000023547	10.8882	18.6164	4.70559	0.252765	-1.98413	0.000476712	0.416302	6	89432978	89436696	+	3277	PPBP	102178717	-	K10029	-	veNOG25392	W	sp|P43030|CXCL7_PIG Platelet basic protein OS=Sus scrofa GN=PPBP PE=1 SV=1	(RefSeq) pro-platelet basic protein	0.281565	0.766338	0.530109	0.6298	0.0207827	0.389686	0.144365	0.0914717	0.0492311
ENSCHIG00000023675	17.477	29.3911	7.94574	0.270345	-1.88713	0.0391357	1	3	12520910	12535603	-	789	RSPO1	100860770	GO:0001664;GO:0001934;GO:0002090;GO:0005102;GO:0030177;GO:0090263;	K19471	-	veNOG07748	W	sp|Q9Z132|RSPO1_MOUSE R-spondin-1 OS=Mus musculus GN=Rspo1 PE=1 SV=1	(RefSeq) R-spondin 1	2.33888	7.95719	1.53164	2.94276	1.29477	0.647403	0.599599	1.39302	0.71566
ENSCHIG00000023775	886.504	1266.75	582.307	0.459686	-1.12128	0.0281805	1	13	31591356	31702889	+	4833	MRC1	102181218	GO:0004888;GO:0005537;GO:0005886;GO:0006898;GO:0009986;GO:0010008;GO:0038024;GO:0071222;GO:0071346;GO:0071353;	K06560	-	veNOG05118	T	sp|P22897|MRC1_HUMAN Macrophage mannose receptor 1 OS=Homo sapiens GN=MRC1 PE=1 SV=1	(RefSeq) mannose receptor C-type 1	15.6741	36.987	13.8775	35.426	5.383	11.5467	9.47049	11.0606	18.5097
ENSCHIG00000023812	21.6875	11.4115	29.9083	2.62088	1.39005	0.0426158	1	3	35017257	35124845	-	9973	C1orf87	102190285	-	-	-	veNOG13204	S	sp|Q8N0U7|CA087_HUMAN Uncharacterized protein C1orf87 OS=Homo sapiens GN=C1orf87 PE=2 SV=1	(RefSeq) chromosome 3 C1orf87 homolog	0.0925188	0.194579	0.121174	0.0431134	0.0956049	0.47377	0.355774	0.380715	0.121325
ENSCHIG00000023849	38.3686	57.6742	22.9241	0.397477	-1.33106	0.0446487	1	3	11107963	11129932	-	2301	COL8A2	102191758	GO:0048593;GO:0050673;	-	-	veNOG01353;veNOG33716;spriNOG10123	W	sp|P25318|CO8A2_MOUSE Collagen alpha-2(VIII) chain OS=Mus musculus GN=Col8a2 PE=2 SV=2	(RefSeq) collagen type VIII alpha 2 chain	3.28816	3.91908	2.03512	0.672704	1.65748	1.38744	0.359799	0.694777	0.525848
ENSCHIG00000023934	245.352	138.812	330.583	2.38152	1.25188	0.00956873	1	5	58938493	58952406	+	1346	AMDHD1	102185344	-	K01468	[EC:3.5.2.7]	veNOG03334	F	sp|A5PJV3|HUTI_BOVIN Probable imidazolonepropionase OS=Bos taurus GN=AMDHD1 PE=2 SV=1	(RefSeq) amidohydrolase domain containing 1	16.7949	6.44529	10.2688	6.51663	31.5225	13.567	27.3271	11.5061	28.2268
ENSCHIG00000023989	53.6365	76.7249	35.1658	0.458336	-1.12552	0.0247554	1	5	98748462	98769176	+	1176	LOC102190765	102190765	-	-	-	veNOG20113	TV	sp|P27812|KRBBA_MOUSE Killer cell lectin-like receptor subfamily B member 1B allele A OS=Mus musculus GN=Klrb1b PE=1 SV=1	(RefSeq) killer cell lectin-like receptor subfamily B member 1B allele A	4.15838	7.57114	3.40395	10.0911	1.79528	2.06318	4.22396	3.0587	2.74371
ENSCHIG00000024121	11.3338	5.23661	16.2115	3.09579	1.63031	0.0415288	1	14	4964422	5000443	+	7656	LOC106502860	106502860	-	K01672	[EC:4.2.1.1]	veNOG07250	R	sp|P48282|CAH1_SHEEP Carbonic anhydrase 1 OS=Ovis aries GN=CA1 PE=2 SV=2	(RefSeq) carbonic anhydrase 1	0.0964148	0.0447294	0.0789227	0.0449289	0.133434	0.416994	0.185378	0.221865	0.052681
ENSCHIG00000024130	15.6186	8.97798	20.931	2.33138	1.22118	0.0286401	1	16	33461392	33467337	-	1275	MAP1LC3C	102175424	GO:0005776;GO:0009267;GO:0016236;GO:0031625;GO:0035973;GO:0036464;GO:0097352;	K10435	-	veNOG21402	Z	sp|Q9BXW4|MLP3C_HUMAN Microtubule-associated proteins 1A/1B light chain 3C OS=Homo sapiens GN=MAP1LC3C PE=1 SV=1	(RefSeq) microtubule associated protein 1 light chain 3 gamma	0.361839	0.716232	0.829339	0.809355	0.587571	1.50236	1.39142	1.95917	2.21434
ENSCHIG00000024155	95.9042	148.063	54.1771	0.365905	-1.45046	0.000187005	0.206325	29	42934275	42951109	+	2014	FERMT3	102188831	GO:0002102;GO:0005178;GO:0007159;GO:0007229;GO:0030335;GO:0033622;GO:0033632;GO:0034446;GO:0070527;	K17084	-	veNOG13939	D	sp|Q32LP0|URP2_BOVIN Fermitin family homolog 3 OS=Bos taurus GN=FERMT3 PE=2 SV=1	(RefSeq) fermitin family member 3	3.61929	9.23851	7.23789	8.41152	1.75842	3.61416	1.35066	2.23252	3.6047
ENSCHIG00000024483	402.009	163.06	593.169	3.63774	1.86304	0.0351741	1	10	90222480	90276594	-	3600	THBS4	102179675	GO:0001938;GO:0005178;GO:0005509;GO:0005604;GO:0005615;GO:0005783;GO:0008201;GO:0016525;GO:0016529;GO:0034103;GO:0034976;GO:0048266;GO:0050731;GO:0051451;GO:0062023;GO:0071603;GO:0090023;	K04659	-	veNOG10183	W	sp|Q3SWW8|TSP4_BOVIN Thrombospondin-4 OS=Bos taurus GN=THBS4 PE=2 SV=1	(RefSeq) thrombospondin 4	5.48488	2.21957	8.37114	1.40935	33.0687	14.6146	9.49453	6.32812	11.7188
ENSCHIG00000024678	19.0015	27.0051	12.5986	0.466526	-1.09997	0.0374098	1	26	32696057	32700160	+	963	SFRP5	102173712	GO:0008285;GO:0043433;GO:0051898;GO:0090090;GO:2000057;	K02222	-	veNOG11613	T	sp|Q9XSC1|SFRP5_BOVIN Secreted frizzled-related protein 5 OS=Bos taurus GN=SFRP5 PE=2 SV=1	(RefSeq) secreted frizzled related protein 5	2.29954	3.91166	1.88234	2.85754	1.34371	0.928247	0.614076	1.55635	1.59152
ENSCHIG00000024682	17.9198	26.4785	11.0729	0.418185	-1.25779	0.0204736	1	11	99533050	99585927	+	765	PRRX2	102172731	-	K09329	-	veNOG14341	K	sp|Q99811|PRRX2_HUMAN Paired mesoderm homeobox protein 2 OS=Homo sapiens GN=PRRX2 PE=2 SV=2	(RefSeq) paired related homeobox 2	2.53287	4.17802	1.87589	4.83365	1.42441	1.00157	0.463808	1.43672	2.31978
ENSCHIG00000024710	246.195	361.606	153.866	0.425507	-1.23274	0.00268456	0.827594	2	5769815	5774244	+	2509	C1QA	102187545	GO:0006958;	K03986	-	veNOG18245	W	sp|Q5E9E3|C1QA_BOVIN Complement C1q subcomponent subunit A OS=Bos taurus GN=C1QA PE=2 SV=1	(RefSeq) complement C1q A chain	9.67187	17.9254	11.4693	16.8972	1.87295	4.32623	5.09098	5.73461	11.3169
ENSCHIG00000024747	16.709	26.0909	9.20348	0.352746	-1.5033	0.0229116	1	3	108101526	108104819	+	1002	LOC102179433	102179433	-	K06448	-	veNOG06879	R	sp|Q29422|CD1B2_SHEEP T-cell surface glycoprotein CD1b-2 OS=Ovis aries PE=1 SV=1	(RefSeq) T-cell surface glycoprotein CD1b-2	0.644593	3.87334	2.33673	3.26125	0.407813	0.637227	0.23607	1.79493	1.20756
ENSCHIG00000024851	182.633	293.266	94.1264	0.320959	-1.63954	0.0168805	1	7	72247970	72271744	+	7602	HK3	102182403	GO:0004396;	K00844	[EC:2.7.1.1]	veNOG16018	G	sp|P52790|HXK3_HUMAN Hexokinase-3 OS=Homo sapiens GN=HK3 PE=1 SV=2	(RefSeq) hexokinase 3	1.48077	6.98231	2.44411	4.21938	0.869004	0.890307	0.73122	1.56409	1.67654
ENSCHIG00000024873	866.707	1257.54	554.042	0.440577	-1.18253	0.00028204	0.29562	29	41080122	41102014	+	1968	ASRGL1	102180733	GO:0001917;GO:0004067;GO:0005737;GO:0008798;GO:0033345;	K13051	[EC:3.4.19.5]	veNOG12209	E	sp|Q32LE5|ASGL1_BOVIN Isoaspartyl peptidase/L-asparaginase OS=Bos taurus GN=ASRGL1 PE=2 SV=1	(RefSeq) asparaginase like 1	32.8661	79.6958	66.0495	69.2583	27.9617	22.5162	22.296	26.0456	31.1921
ENSCHIG00000024911	17.8945	10.6294	23.7066	2.23028	1.15723	0.0138592	1	25	36010500	36101806	+	3407	MYL10	102177024	GO:0005739;	K12756	-	veNOG04820	Z	sp|Q62082|MYL10_MOUSE Myosin regulatory light chain 10 OS=Mus musculus GN=Myl10 PE=2 SV=1	(RefSeq) myosin light chain 10	0.37915	0.502566	0.199519	0.151442	0.799587	0.299854	0.937281	0.41058	0.733965
ENSCHIG00000025007	29.8669	41.4205	20.624	0.497918	-1.00602	0.0308824	1	25	25770138	25773985	-	741	LAT	102178783	GO:0001772;GO:0001772;GO:0002260;GO:0005070;GO:0005794;GO:0005886;GO:0005911;GO:0006954;GO:0006955;GO:0007229;GO:0007265;GO:0008180;GO:0010467;GO:0016021;GO:0019722;GO:0019901;GO:0035556;GO:0045860;GO:0048872;GO:0050863;	K07362	-	veNOG19488	T	sp|O70601|LAT_RAT Linker for activation of T-cells family member 1 OS=Rattus norvegicus GN=Lat PE=1 SV=1	(RefSeq) linker for activation of T-cells	4.98078	5.85382	3.26171	7.54333	1.37864	3.9637	0.79805	2.29231	4.57211
ENSCHIG00000025069	615.626	869.643	412.412	0.474231	-1.07634	0.0338081	1	4	79845969	79911032	+	6553	CD36	100860958	-	K06259	-	veNOG07884	T	sp|P26201|CD36_BOVIN Platelet glycoprotein 4 OS=Bos taurus GN=CD36 PE=1 SV=5	(RefSeq) CD36 molecule	4.43533	15.6252	10.892	20.2223	5.31078	8.16517	4.49404	6.73945	4.77614
ENSCHIG00000025073	10.3584	4.0609	15.3964	3.79138	1.92272	0.0268015	1	5	109115360	109152812	-	4022	DMC1	102181195	GO:0000781;GO:0000794;GO:0001541;GO:0001556;GO:0005634;GO:0005634;GO:0005694;GO:0007129;GO:0007141;GO:0007276;GO:0007283;GO:0007286;	K10872	-	veNOG14187	L	sp|Q14565|DMC1_HUMAN Meiotic recombination protein DMC1/LIM15 homolog OS=Homo sapiens GN=DMC1 PE=1 SV=2	(RefSeq) DNA meiotic recombinase 1	0.0917642	0.255431	0.037558	0.0213809	0.135465	0.539757	0.676338	0.298113	0.160448
ENSCHIG00000025088	77.4571	119.42	43.8869	0.367501	-1.44418	0.0125992	1	16	63226833	63263504	-	1521	NCF2	102171728	GO:0001669;GO:0005730;GO:0005737;GO:0005829;GO:0008022;GO:0016175;GO:0042554;GO:0048365;	K08010	-	veNOG10199	T	sp|O77775|NCF2_BOVIN Neutrophil cytosol factor 2 OS=Bos taurus GN=NCF2 PE=2 SV=1	(RefSeq) neutrophil cytosolic factor 2	2.12322	11.9328	6.40582	10.0637	1.56717	3.69415	1.94397	2.62768	3.65936
ENSCHIG00000025185	26.2678	46.7316	9.89674	0.211778	-2.23937	0.0416041	1	17	4809754	4815653	-	1003	CRYBA4	102183171	GO:0007601;GO:0043010;	-	-	veNOG06596	R	sp|P11842|CRBA4_BOVIN Beta-crystallin A4 OS=Bos taurus GN=CRYBA4 PE=1 SV=3	(RefSeq) crystallin beta A4	10.9472	2.73139	2.485	2.05768	0.407407	0.891228	1.17917	0.996188	1.12593
ENSCHIG00000025265	332.177	201.149	437	2.17252	1.11937	0.0310008	1	11	45406136	45410574	-	429	C2orf40	102180322	-	-	-	veNOG21441	S	sp|Q32KM8|AUGN_BOVIN Augurin OS=Bos taurus PE=2 SV=1	(RefSeq) chromosome 11 C2orf40 homolog	73.5571	13.0381	76.9375	17.2389	145.259	56.5572	83.2584	73.599	106.801
ENSCHIG00000025317	19.2232	10.2474	26.4039	2.57664	1.36549	0.0190368	1	6	25945280	25987902	+	4557	LOC102176872	102176872	-	K13980	[EC:1.1.1.1]	veNOG17345	Q	sp|P08319|ADH4_HUMAN Alcohol dehydrogenase 4 OS=Homo sapiens GN=ADH4 PE=1 SV=5	(RefSeq) alcohol dehydrogenase 4	0.465698	0.225443	0.0994458	0.0943537	0.239122	0.672549	0.882426	0.482376	0.442534
ENSCHIG00000025358	92.9264	139.715	55.496	0.39721	-1.33203	0.00040226	0.366634	7	83960216	84115984	+	7933	MEGF10	102185458	GO:0001849;GO:0001891;GO:0001891;GO:0005044;GO:0005112;GO:0005886;GO:0014719;GO:0014816;GO:0014841;GO:0033002;GO:0034109;GO:0043652;GO:0043654;GO:0048641;GO:0051147;GO:0051451;GO:0055001;GO:1902742;	-	-	veNOG04942	T	sp|Q6DIB5|MEG10_MOUSE Multiple epidermal growth factor-like domains protein 10 OS=Mus musculus GN=Megf10 PE=1 SV=1	(RefSeq) multiple EGF like domains 10	1.46551	2.59005	1.05682	1.77776	0.41208	1.2395	0.70071	0.478617	0.47791
ENSCHIG00000025360	3645.34	2165.21	4829.44	2.23048	1.15735	0.0297493	1	2	31148968	31180231	-	2418	IGFBP2	102175172	GO:0005615;GO:0031994;GO:0042104;	-	-	veNOG07802	T	sp|P13384|IBP2_BOVIN Insulin-like growth factor-binding protein 2 OS=Bos taurus GN=IGFBP2 PE=1 SV=2	(RefSeq) insulin like growth factor binding protein 2	49.5306	65.9971	145.529	82.8999	208.737	334.725	86.3799	135.538	170.938
ENSCHIG00000025780	70.9393	101.02	46.8749	0.464017	-1.10775	0.0106677	1	19	18324832	18326648	+	714	-	-	-	-	-	-	-	-	-	11.3721	14.7083	8.25107	20.3543	2.48001	6.08096	6.12889	5.87751	9.94192
ENSCHIG00000025836	74.3474	103.397	51.1079	0.49429	-1.01657	0.00414433	1	19	37580628	37584704	+	3318	HOXB2	102169903	GO:0002011;GO:0005634;GO:0005829;GO:0009952;GO:0009953;GO:0016607;GO:0021569;GO:0021570;GO:0021612;GO:0043565;GO:0045944;GO:0048704;GO:0048705;GO:0048857;	K09302	-	veNOG11013	K	sp|P14652|HXB2_HUMAN Homeobox protein Hox-B2 OS=Homo sapiens GN=HOXB2 PE=1 SV=1	(RefSeq) homeobox B2	2.33592	4.4036	3.64215	1.81422	1.23155	1.38554	1.24758	1.29489	1.96922
ENSCHIG00000025845	5.83018	9.58604	2.8255	0.294751	-1.76243	0.0311145	1	8	22129269	22132002	+	417	CDKN2B	102172895	GO:0000079;GO:0000086;GO:0004861;GO:0005634;GO:0005737;GO:0007050;GO:0007093;GO:0008285;GO:0019901;GO:0030219;GO:0030511;GO:0031668;GO:0031670;GO:0042326;GO:0048536;GO:0050680;GO:0090398;GO:2000134;	K04685	-	veNOG21599	R	sp|Q2KJD8|CDN2B_BOVIN Cyclin-dependent kinase 4 inhibitor B OS=Bos taurus GN=CDKN2B PE=2 SV=1	(RefSeq) cyclin dependent kinase inhibitor 2B	2.43395	3.01114	2.53575	1.0311	0.653284	0.306236	0.567247	1.43766	0.193441
ENSCHIG00000025874	2.05608	0.232732	3.51475	15.1021	3.91668	0.039051	1	18	52585958	52587213	-	1027	-	-	-	-	-	-	-	-	-	0	0	0	0.0837332	0.397886	0.497372	0.460646	0	0.235633
ENSCHIG00000025998	13.9001	6.97777	19.4381	2.78571	1.47805	0.0400328	1	4	71536661	71598634	-	6722	SLC26A4	102174623	GO:0006885;GO:0016324;GO:0031526;GO:0032880;GO:0070062;	K14702	-	veNOG02126	P	sp|O43511|S26A4_HUMAN Pendrin OS=Homo sapiens GN=SLC26A4 PE=1 SV=1	(RefSeq) solute carrier family 26 member 4	0.123538	0.11887	0.112361	0.0511716	0.141843	0.455936	0.422271	0.267557	0.0840011
ENSCHIG00000026016	12.9491	18.1621	8.77877	0.483356	-1.04884	0.0445373	1	4	8947872	9017284	-	1041	-	-	-	-	-	-	-	-	-	1.59543	2.41238	1.16087	1.65214	0.26169	1.59472	0.79529	0.575894	0.774881
ENSCHIG00000026057	20.8489	12.9164	27.195	2.10547	1.07414	0.0152099	1	8	7815016	7824298	-	1183	LOC102174841	102174841	GO:0006567;GO:0008743;GO:0042802;	K15789	[EC:1.1.1.103]	veNOG05017	R	sp|Q2KIR8|TDH_BOVIN L-threonine 3-dehydrogenase, mitochondrial OS=Bos taurus GN=TDH PE=2 SV=1	(RefSeq) L-threonine 3-dehydrogenase, mitochondrial	1.24793	1.35088	0.574608	1.09037	2.47549	1.29535	0.899779	3.0406	2.86385
ENSCHIG00000026062	3824.17	2240.41	5091.18	2.27244	1.18424	0.0192525	1	2	104448127	104572921	-	1686	GRB14	100861137	GO:0005070;GO:0005737;GO:0005886;GO:0030971;GO:0042802;GO:0042803;GO:0043231;GO:0046627;	-	-	NOG19255;veNOG05637	T	sp|Q5ICW4|GRB14_BOVIN Growth factor receptor-bound protein 14 OS=Bos taurus GN=GRB14 PE=1 SV=1	(RefSeq) growth factor receptor bound protein 14	192.692	51.3876	86.7285	179.18	459.607	292.514	254.57	268.403	122.385
ENSCHIG00000026125	29.5757	51.353	12.1538	0.236672	-2.07904	0.0070672	1	22	54084986	54141547	+	2511	CDCP1	102187276	-	K06732	-	veNOG03993	S	sp|Q9H5V8|CDCP1_HUMAN CUB domain-containing protein 1 OS=Homo sapiens GN=CDCP1 PE=1 SV=3	(RefSeq) CUB domain containing protein 1	2.02102	3.59132	0.360951	2.08906	0.433962	0.610276	0.188405	0.477504	0.54612
ENSCHIG00000026303	17.1277	9.48205	23.2442	2.4514	1.2936	0.0151826	1	16	19657565	19890864	+	1560	SPATA17	102177357	-	-	-	veNOG00342	Z	sp|Q96L03|SPT17_HUMAN Spermatogenesis-associated protein 17 OS=Homo sapiens GN=SPATA17 PE=1 SV=1	(RefSeq) spermatogenesis associated 17	0.650614	1.02442	0.338912	0.38587	0.916796	2.04648	1.66792	1.72934	0.672209
ENSCHIG00000026307	44.5938	64.4135	28.7381	0.44615	-1.1644	0.0225199	1	18	26875088	26902276	+	3815	ADGRG5	102171092	-	K08459	-	veNOG01372	T	sp|Q8IZF4|AGRG5_HUMAN Adhesion G-protein coupled receptor G5 OS=Homo sapiens GN=ADGRG5 PE=2 SV=3	(RefSeq) adhesion G protein-coupled receptor G5	1.86231	2.03464	0.514746	2.16394	0.28563	0.635991	0.682035	0.70715	1.18407
ENSCHIG00000026450	8.64481	14.4411	4.0078	0.277528	-1.84929	0.00880461	1	19	13984552	13985724	-	279	LOC102180880	102180880	-	K12964	-	veNOG23180	R	sp|Q17QA1|CCL4_BOVIN C-C motif chemokine 4 OS=Bos taurus GN=CCL4 PE=3 SV=1	(RefSeq) C-C motif chemokine 4	1.98428	7.36448	4.60213	6.16444	0	5.49248	0	0.716255	0.867367
ENSCHIG00000026488	50.8912	79.7913	27.7712	0.348048	-1.52264	0.027947	1	25	561569	563441	-	1095	-	-	-	-	-	-	-	-	-	10.533	10.9458	1.93134	5.34026	1.80369	3.73188	1.0801	0.821241	4.34634
ENSCHIG00000026501	26.0393	36.8616	17.3816	0.471536	-1.08456	0.0110461	1	19	48236159	48247959	+	678	-	-	-	-	-	-	-	-	-	3.67443	7.74465	3.56479	6.2149	1.2054	2.44853	3.13994	1.91582	3.21233
ENSCHIG00000026619	56.1429	81.8338	35.5902	0.434909	-1.20122	0.00200649	0.748139	29	35583030	35625488	+	7322	ST14	102187300	GO:0001843;GO:0005576;GO:0006508;GO:0008236;GO:0008236;GO:0019897;GO:0030216;GO:0060672;	K08670	[EC:3.4.21.109]	veNOG01704	E	sp|Q0IIH7|ST14_BOVIN Suppressor of tumorigenicity 14 protein homolog OS=Bos taurus GN=ST14 PE=2 SV=1	(RefSeq) suppression of tumorigenicity 14	0.718291	1.01335	1.03154	1.53854	0.213932	0.906912	0.339209	0.368448	0.473723
ENSCHIG00000026621	35.5573	66.1584	11.0764	0.167422	-2.57844	0.00216315	0.756337	3	103093034	103095285	-	2102	S100A8	102168876	GO:0002523;GO:0002793;GO:0005615;GO:0005829;GO:0006914;GO:0006919;GO:0014002;GO:0018119;GO:0030593;GO:0045111;GO:0050729;GO:0070488;GO:2001244;	K21127	-	veNOG25481	T	sp|P28782|S10A8_BOVIN Protein S100-A8 OS=Bos taurus GN=S100A8 PE=1 SV=2	(RefSeq) S100 calcium binding protein A8	0.438958	5.43052	2.98236	3.43649	0.5832	0.243007	0.393862	0.665484	0.537256
ENSCHIG00000026731	322.372	447.95	221.909	0.495387	-1.01337	0.0222863	1	7	49005884	49036535	+	2877	CSF1R	100861303	GO:0001934;GO:0004714;GO:0005011;GO:0005011;GO:0005654;GO:0005886;GO:0005886;GO:0007169;GO:0007411;GO:0008283;GO:0008284;GO:0008285;GO:0008360;GO:0009986;GO:0016020;GO:0018108;GO:0019221;GO:0019903;GO:0019955;GO:0021772;GO:0021879;GO:0030097;GO:0030316;GO:0030335;GO:0031529;GO:0036006;GO:0038145;GO:0042531;GO:0042803;GO:0043066;GO:0043231;GO:0045217;GO:0046488;GO:0046777;GO:0048015;GO:0061098;GO:…	K05090	[EC:2.7.10.1]	veNOG00664	T	sp|P13369|CSF1R_FELCA Macrophage colony-stimulating factor 1 receptor OS=Felis catus GN=CSF1R PE=2 SV=1	(RefSeq) colony stimulating factor 1 receptor	11.3853	20.3144	8.13834	20.684	3.24309	9.40996	5.17975	7.18907	11.0189
ENSCHIG00000026821	57.9698	83.401	37.6249	0.451133	-1.14838	0.0112956	1	15	31639381	31644958	-	1136	LOC102174322	102174322	-	K13649	-	veNOG08685	T	sp|P02702|FOLR1_BOVIN Folate receptor alpha OS=Bos taurus GN=FOLR1 PE=1 SV=3	(RefSeq) folate receptor alpha	7.47249	10.9527	7.04761	3.40645	1.79854	4.83372	0.937006	3.34231	4.61552
ENSCHIG00000026969	9.2293	4.31149	13.1636	3.05313	1.61029	0.0210384	1	2	9670481	9672221	-	783	NR0B2	102188719	GO:0003714;GO:0005634;GO:0005737;GO:0007219;GO:0010628;GO:0010629;GO:0019904;GO:0042803;GO:0043433;	K08563	-	veNOG09452	K	sp|Q15466|NR0B2_HUMAN Nuclear receptor subfamily 0 group B member 2 OS=Homo sapiens GN=NR0B2 PE=1 SV=2	(RefSeq) nuclear receptor subfamily 0 group B member 2	0.589201	0.583139	0.86815	0.109826	2.17448	1.63091	1.66153	2.16935	0.206041
ENSCHIG00000027041	31.1022	47.5493	17.9446	0.37739	-1.40587	0.000551334	0.444523	11	32969964	33062887	-	1839	-	-	-	-	-	-	-	-	-	2.85989	3.35186	2.13568	1.77693	0.888807	1.3888	0.96469	0.434661	0.877271
ENSCHIG00000027133	8.02194	13.5688	3.58444	0.264167	-1.92048	0.0089074	1	2	3922908	3945476	+	441	CDA	102191092	GO:0001882;GO:0004126;GO:0008270;GO:0009972;GO:0030308;GO:0042802;GO:0042803;GO:0045980;GO:0051289;	K01489	[EC:3.5.4.5]	veNOG19924	F	sp|P56389|CDD_MOUSE Cytidine deaminase OS=Mus musculus GN=Cda PE=1 SV=2	(RefSeq) cytidine deaminase	3.34763	4.918	1.71268	2.14497	0.617731	0.579139	0.804565	0.453141	1.2804
ENSCHIG00000027171	77.6762	124.169	40.482	0.326024	-1.61695	0.000496472	0.416302	3	112092647	112228397	+	1854	LOC102186356	102186356	-	K12560	-	veNOG05435	T	sp|Q28110|FCGR2_BOVIN Low affinity immunoglobulin gamma Fc region receptor II OS=Bos taurus GN=FCGR2 PE=2 SV=1	(RefSeq) low affinity immunoglobulin gamma Fc region receptor II	4.18047	10.4052	5.21452	6.40084	0.844882	3.03064	1.21205	1.45511	3.65473
ENSCHIG00000027221	13.1534	21.6213	6.37913	0.29504	-1.76102	0.0485599	1	7	96519304	96572745	+	1858	ADGRE3	102186577	-	K08444	-	veNOG00374	T	sp|Q9BY15|AGRE3_HUMAN Adhesion G protein-coupled receptor E3 OS=Homo sapiens GN=ADGRE3 PE=2 SV=2	(RefSeq) adhesion G protein-coupled receptor E3	0.446943	2.58034	0.894316	0.694246	0.0733098	0.34365	0.38193	0.699101	0.130245

## Sheet: Uni-L vs Mul-L
id	baseMean	baseMeanA	baseMeanB	foldChange(CH-LF/CL-LF)	log2FoldChange	pval	padj	Chrosome	Stard Site	End Site	Strand	Length	Gene Name	EntrezGene ID	GO	KEGG	EC	eggNOG	eggNOG Class	Uniprot/SwissPort	Description	1LF:fpkm	2LF:fpkm	3LF:fpkm	4LF:fpkm	5LF:fpkm	6LF:fpkm	7LF:fpkm	8LF:fpkm
ENSCHIG00000000259	8.36958	1.97237	14.7668	7.48682	2.90435	0.0016125	1	LWLT01002161.1	5631	7785	-	2127	-	-	-	-	-	-	-	-	-	0	0.0847064	0.025221	0.10677	0.0784775	0.379252	0.62346	0.463068
ENSCHIG00000000346	183.851	257.274	110.429	0.429226	-1.22019	0.0484043	1	28	4137203	4139317	-	246	ADIRF	102172601	GO:0005634;GO:0005654;GO:0005829;GO:0045600;GO:0045944;GO:0071478;GO:0072719;GO:2001023;	K21408	-	veNOG26478	S	sp|Q15847|ADIRF_HUMAN Adipogenesis regulatory factor OS=Homo sapiens GN=ADIRF PE=1 SV=1	(RefSeq) adipogenesis regulatory factor	77.5415	30.7608	60.8414	82.3926	62.8783	14.9904	22.8461	5.75552
ENSCHIG00000000364	14.0889	20.4363	7.74143	0.378807	-1.40046	0.0285819	1	LWLT01000070.1	5274	12820	+	2705	PDZD4	102190862	-	K15682	[EC:2.3.2.27]	veNOG05641	R	sp|Q9QY39|PDZD4_MOUSE PDZ domain-containing protein 4 OS=Mus musculus GN=Pdzd4 PE=2 SV=2	(RefSeq) PDZ domain containing 4	0.419752	0.466245	0.65445	0.293843	0.246834	0.149107	0.0933791	0.159303
ENSCHIG00000002155	3.73464	1.20658	6.26271	5.19048	2.37587	0.0452664	1	15	47375337	47458615	+	8658	OTOG	102188960	-	-	-	veNOG00082	WV	sp|Q6ZRI0|OTOG_HUMAN Otogelin OS=Homo sapiens GN=OTOG PE=1 SV=3	(RefSeq) otogelin	0.0131142	0.00693657	0	0.013115	0.0449854	0	0.0583485	0.0568806
ENSCHIG00000002321	36.4491	52.1053	20.7929	0.399055	-1.32534	0.00743265	1	10	76599587	76600051	+	465	RNASE6	102175215	-	K01172	[EC:3.1.27.-]	veNOG21417	L	sp|P08904|RNAS6_BOVIN Ribonuclease K6 OS=Bos taurus GN=RNASE6 PE=1 SV=3	(RefSeq) ribonuclease A family member k6	9.52295	3.22886	9.57536	5.00594	3.3504	3.09781	1.62962	2.11816
ENSCHIG00000002738	2.8638	0.227088	5.50052	24.222	4.59825	0.0431609	1	13	31535691	31573335	+	1053	TMEM236	102183341	-	-	-	veNOG06792	S	sp|Q05005|TM236_RABIT Transmembrane protein 236 OS=Oryctolagus cuniculus GN=TMEM236 PE=2 SV=2	(RefSeq) transmembrane protein 236	0.053914	0	0	0	0.05284	0.164157	0.239877	0.643067
ENSCHIG00000003453	58.2456	98.0772	18.414	0.18775	-2.41311	0.0272597	1	17	263017	264315	-	1184	-	-	-	-	-	-	-	-	-	10.8844	1.42026	3.2622	4.60335	2.2087	0.389319	0	0.935864
ENSCHIG00000004089	11.771	3.85632	19.6858	5.10481	2.35186	0.0307757	1	1	40961750	40976411	+	2210	-	-	-	-	-	-	-	-	-	0.128442	0.027175	0.19419	0.0770697	0.956715	0.0782162	0.285736	0.668515
ENSCHIG00000004293	5.08245	8.20217	1.96272	0.239293	-2.06315	0.0448317	1	25	33281703	33282332	-	630	CLDN4	102170379	GO:0005886;GO:0005887;GO:0005923;GO:0061436;	K06087	-	veNOG00177	R	sp|Q6BBL6|CLD4_BOVIN Claudin-4 OS=Bos taurus GN=CLDN4 PE=2 SV=1	(RefSeq) claudin 4	0.991248	0.762626	0.766358	0.63083	0.353273	0.0914592	0.300703	0
ENSCHIG00000004341	1.64409	0	3.28818	Inf	Inf	0.0232949	1	15	33613697	33614656	+	960	LOC102177820	102177820	-	K04257	-	veNOG15912	T	sp|Q8NGJ5|O51L1_HUMAN Olfactory receptor 51L1 OS=Homo sapiens GN=OR51L1 PE=3 SV=1	(RefSeq) olfactory receptor 51G2-like	0	0	0	0	0.0579589	0.0600201	0.460451	0.192372
ENSCHIG00000004716	20.7533	6.21077	35.2958	5.683	2.50665	0.0270962	1	4	51332368	51334269	-	840	HOXA9	102169549	GO:0000978;GO:0005634;GO:0005667;GO:0007283;GO:0007338;GO:0008584;GO:0009952;GO:0009954;GO:0010468;GO:0019899;GO:0030879;GO:0035115;GO:0042118;GO:0045638;GO:0045944;GO:0048706;GO:0060065;GO:0060216;	K21950	-	veNOG06349	K	sp|P31269|HXA9_HUMAN Homeobox protein Hox-A9 OS=Homo sapiens GN=HOXA9 PE=1 SV=4	(RefSeq) homeobox A9	0	0	0.0638632	1.62213	1.98716	3.08675	4.81125	0.0732846
ENSCHIG00000005556	293.89	188.795	398.985	2.11333	1.07952	0.0362028	1	25	588092	591443	+	1212	MSLN	102175077	-	K20733	-	veNOG07100	R	sp|Q13421|MSLN_HUMAN Mesothelin OS=Homo sapiens GN=MSLN PE=1 SV=2	(RefSeq) mesothelin	4.16886	9.16709	10.2244	13.5379	11.2016	23.1048	13.807	24.6846
ENSCHIG00000005791	8.3402	14.0821	2.59826	0.184507	-2.43825	0.0133204	1	25	37347304	37348134	+	831	GJC3	102168410	GO:0007605;GO:0042552;GO:0042803;GO:0043209;	K07628	-	veNOG15103	T	sp|A3KN25|CXG3_BOVIN Gap junction gamma-3 protein OS=Bos taurus GN=GJC3 PE=2 SV=1	(RefSeq) gap junction protein gamma 3	0.273268	0.578164	1.54932	1.6397	0.267824	0.208012	0	0.222235
ENSCHIG00000006431	36.0302	51.4727	20.5877	0.399972	-1.32203	0.0214611	1	12	68128334	68133135	-	4673	-	-	GO:0001631;GO:0016020;	-	-	-	-	-	-	0.911162	0.20563	1.01022	0.558878	0.0714409	0.246605	0.229726	0.408374
ENSCHIG00000006548	9.37748	14.0992	4.65572	0.330211	-1.59854	0.0391661	1	5	93700049	93700726	+	678	SMCO3	108636045	-	-	-	veNOG14463	S	sp|A2RU48|SMCO3_HUMAN Single-pass membrane and coiled-coil domain-containing protein 3 OS=Homo sapiens GN=SMCO3 PE=1 SV=1	(RefSeq) single-pass membrane protein with coiled-coil domains 3	0.837337	0.974373	2.13631	1.0886	0.820657	0.339937	0.372552	0.0907951
ENSCHIG00000006661	5.42661	1.39689	9.45633	6.76954	2.75906	0.0197097	1	24	26274745	26311266	+	6795	DSC1	102183746	-	K07600	-	veNOG04513	S	sp|Q01107|DSC1_BOVIN Desmocollin-1 OS=Bos taurus GN=DSC1 PE=1 SV=1	(RefSeq) desmocollin 1	0	0.00883839	0.0236844	0.0167107	0.0655076	0.0169593	0.0836392	0.135892
ENSCHIG00000006767	23.4503	38.2407	8.65989	0.226457	-2.14269	0.00306729	1	7	70110306	70111562	+	1257	LOC102184244	102184244	-	K17072	-	veNOG12947	R	sp|Q3T9E4|TGTP2_MOUSE T-cell-specific guanine nucleotide triphosphate-binding protein 2 OS=Mus musculus GN=Tgtp2 PE=1 SV=2	(RefSeq) interferon-inducible GTPase 1	2.80018	0.477779	2.56062	1.58084	0	0.458387	0.100474	0.881514
ENSCHIG00000006800	1.64108	0	3.28216	Inf	Inf	0.023359	1	1	118923028	118962610	-	1642	CPB1	102184477	-	K01291	[EC:3.4.17.2]	veNOG08844	R	sp|P00732|CBPB1_BOVIN Carboxypeptidase B OS=Bos taurus GN=CPB1 PE=1 SV=2	(RefSeq) carboxypeptidase B1	0	0	0	0	0.0677717	0.140364	0.0384578	0.187451
ENSCHIG00000007017	5.59121	1.69398	9.48843	5.60126	2.48575	0.0111548	1	26	31811136	32082484	+	4218	HPSE2	102177683	GO:0008284;GO:0030198;GO:0031012;GO:0043395;	K07965	[EC:3.2.1.-]	veNOG05237	G	sp|Q8WWQ2|HPSE2_HUMAN Inactive heparanase-2 OS=Homo sapiens GN=HPSE2 PE=1 SV=3	(RefSeq) heparanase 2 (inactive)	0.0134593	0.0142382	0.0127181	0.0538404	0.0395736	0.109283	0.224565	0.131349
ENSCHIG00000007308	20.4501	6.93187	33.9684	4.90032	2.29288	0.00649309	1	25	36131083	36297096	-	1077	COL26A1	-	GO:0005783;GO:0005794;GO:0010811;GO:0031012;	-	-	-	-	-	-	0.421701	0.167289	0.199239	0.738018	1.29156	1.60499	1.05539	2.91505
ENSCHIG00000007435	77.3194	104.717	49.9217	0.476729	-1.06876	0.013509	1	19	26928324	26931791	+	678	FGF11	102186718	-	K22413	-	veNOG03395;opiNOG09647	T	sp|P70378|FGF11_MOUSE Fibroblast growth factor 11 OS=Mus musculus GN=Fgf11 PE=2 SV=1	(RefSeq) fibroblast growth factor 11	13.2299	10.5409	8.38699	5.35926	5.08807	3.31438	3.07356	4.99373
ENSCHIG00000007570	46.1412	71.545	20.7374	0.289851	-1.78662	0.0136332	1	LWLT01000033.1	520242	521351	+	1110	GPR34	102170500	-	K08383	-	veNOG03505	T	sp|P60019|GPR34_PANTR Probable G-protein coupled receptor 34 OS=Pan troglodytes GN=GPR34 PE=3 SV=1	(RefSeq) G protein-coupled receptor 34	3.98935	2.27242	7.24933	2.25053	2.2557	0.778639	0.967126	0.38821
ENSCHIG00000007908	1.51308	0	3.02617	Inf	Inf	0.0323087	1	18	63395714	63411871	+	3134	CACNG6	102176552	GO:0005246;GO:1990454;	K04871	-	veNOG00359	P	sp|Q8VHW7|CCG6_RAT Voltage-dependent calcium channel gamma-6 subunit OS=Rattus norvegicus GN=Cacng6 PE=2 SV=1	(RefSeq) calcium voltage-gated channel auxiliary subunit gamma 6	0	0	0	0	0.0177538	0.0551557	0.0604476	0.0785693
ENSCHIG00000008260	26.1486	35.7372	16.56	0.463382	-1.10972	0.044179	1	10	80577945	80578994	+	1050	LTB4R	102186399	-	K04296	-	veNOG02011	T	sp|Q3T181|LT4R1_BOVIN Leukotriene B4 receptor 1 OS=Bos taurus GN=LTB4R PE=2 SV=1	(RefSeq) leukotriene B4 receptor	3.40629	1.20114	1.99253	1.67621	1.48375	1.09751	0.541265	0.527649
ENSCHIG00000008454	4.13721	1.18497	7.08946	5.98281	2.58082	0.0214856	1	LWLT01000260.1	30830	31015	+	186	-	-	-	-	-	-	-	-	-	0	0.645772	0.576829	0.30524	1.49571	3.09781	2.03702	1.98578
ENSCHIG00000008881	7.04717	11.5448	2.54956	0.220841	-2.17892	0.0117463	1	19	37528447	37530151	+	675	HOXB6	102169050	GO:0009952;GO:0034101;GO:0048704;GO:0048706;	K09306	-	veNOG10118	K	sp|P09023|HXB6_MOUSE Homeobox protein Hox-B6 OS=Mus musculus GN=Hoxb6 PE=1 SV=2	(RefSeq) homeobox B6	0.588741	0.533839	1.82791	1.17755	0.164861	0.170724	0.561312	0
ENSCHIG00000008928	1.52711	0	3.05422	Inf	Inf	0.0319002	1	3	88667366	88674459	+	2037	LOC102179531	102179531	-	-	-	veNOG13653	S	sp|Q2TBS4|PIFO_BOVIN Protein pitchfork OS=Bos taurus GN=PIFO PE=2 SV=1	(RefSeq) protein pitchfork	0	0	0	0	0.0546299	0	0.155002	0.120882
ENSCHIG00000009303	24.5159	34.1864	14.8454	0.434249	-1.2034	0.01825	1	5	98280943	98294532	+	810	CLEC7A	102185903	GO:0005654;GO:0006910;GO:0008037;GO:0008329;GO:0030246;GO:0043231;	K10074	-	veNOG17079	TV	sp|Q49BZ4|CLC7A_BOVIN C-type lectin domain family 7 member A OS=Bos taurus GN=CLEC7A PE=2 SV=1	(RefSeq) C-type lectin domain family 7 member A	3.92494	2.66919	2.11931	1.54203	0.892996	0.782484	0.46776	1.82397
ENSCHIG00000009460	5.00313	1.91754	8.08872	4.21828	2.07666	0.0393485	1	11	2554462	2608153	+	5766	FER1L5	102174750	-	K22126	-	veNOG00317	M	sp|A0AVI2|FR1L5_HUMAN Fer-1-like protein 5 OS=Homo sapiens GN=FER1L5 PE=2 SV=3	(RefSeq) fer-1 like family member 5	0.0098459	0.0416627	0.0186074	0.00984646	0.0289493	0.109922	0.0766621	0.096086
ENSCHIG00000009663	1194.96	1676.75	713.173	0.42533	-1.23335	0.03951	1	15	36120576	36127451	-	6876	LOC108633278	108633278	-	-	-	veNOG02601	R	sp|Q7Z2Y8|GVIN1_HUMAN Interferon-induced very large GTPase 1 OS=Homo sapiens GN=GVINP1 PE=2 SV=2	(RefSeq) interferon-induced very large GTPase 1-like	21.7723	10.7082	19.918	7.25785	7.08858	11.5222	6.00619	0.0268582
ENSCHIG00000009989	11.3033	17.4665	5.14008	0.294282	-1.76473	0.0112992	1	21	33204441	33205040	+	600	RPP25	102191465	GO:0000172;GO:0001682;GO:0004526;GO:0005654;GO:0005815;GO:0030681;	K14525	[EC:3.1.26.5]	veNOG09988	A	sp|Q5PPN2|RPP25_RAT Ribonuclease P protein subunit p25 OS=Rattus norvegicus GN=Rpp25 PE=2 SV=1	(RefSeq) ribonuclease P/MRP subunit p25	2.17624	0.600568	2.59285	1.70324	0.185468	0.960321	0.631476	0.205197
ENSCHIG00000010445	5.88128	2.09799	9.66457	4.60658	2.2037	0.0207447	1	LWLT01004092.1	487	8854	-	3199	ARHGAP36	102187200	-	K20648	-	veNOG07460	T	sp|A7MB27|RHG36_BOVIN Rho GTPase-activating protein 36 OS=Bos taurus GN=ARHGAP36 PE=2 SV=1	(RefSeq) Rho GTPase activating protein 36	0.0354933	0	0.050308	0.0709906	0.104359	0.126082	0.276357	0.173189
ENSCHIG00000010489	3.10267	0.464661	5.74067	12.3545	3.62697	0.0418191	1	LWLT01001586.1	3226	7779	-	3741	LOC108635540	108635540	-	K00699	[EC:2.4.1.17]	opiNOG04068;veNOG04121	CG	sp|P06133|UD2B4_HUMAN UDP-glucuronosyltransferase 2B4 OS=Homo sapiens GN=UGT2B4 PE=1 SV=2	(RefSeq) UDP-glucuronosyltransferase 2B4-like	0	0	0.0143398	0.0151763	0.0148732	0.0308042	0.118159	0.164552
ENSCHIG00000010531	92.8225	51.0649	134.58	2.63547	1.39806	0.00100156	1	23	22624111	22627064	+	1494	LOC102174710	102174710	-	K00513	[EC:1.14.14.16]	veNOG04389	Q	sp|P00191|CP21A_BOVIN Steroid 21-hydroxylase OS=Bos taurus GN=CYP21 PE=1 SV=2	(RefSeq) steroid 21-hydroxylase	0.759993	2.77371	1.68763	2.88814	5.92158	5.01373	5.45251	4.16162
ENSCHIG00000010541	1.57564	0	3.15128	Inf	Inf	0.0347609	1	8	5197881	5433906	+	2556	GALNTL6	102170783	-	K00710	[EC:2.4.1.41]	veNOG08264	O	sp|Q49A17|GLTL6_HUMAN Polypeptide N-acetylgalactosaminyltransferase-like 6 OS=Homo sapiens GN=GALNTL6 PE=2 SV=2	(RefSeq) polypeptide N-acetylgalactosaminyltransferase-like 6	0	0	0	0	0.0435372	0	0.0741169	0.144505
ENSCHIG00000010917	5.7094	1.88898	9.52981	5.04496	2.33484	0.027969	1	1	139740341	140087513	-	7917	DSCAM	102187539	GO:0042327;GO:0048842;	K06767	-	veNOG08051	T	sp|O60469|DSCAM_HUMAN Down syndrome cell adhesion molecule OS=Homo sapiens GN=DSCAM PE=1 SV=2	(RefSeq) DS cell adhesion molecule	0.0143417	0.0151716	0.0135519	0.0143425	0.0210839	0.0363896	0.0957145	0.108858
ENSCHIG00000011059	6.72723	2.72592	10.7285	3.93575	1.97664	0.0185456	1	16	37336303	37379459	+	4838	FMO1	102173956	GO:0004497;GO:0004499;GO:0006082;GO:0009404;GO:0017144;GO:0070995;	K00485	[EC:1.14.13.8]	veNOG09110	Q	sp|P16549|FMO1_PIG Dimethylaniline monooxygenase [N-oxide-forming] 1 OS=Sus scrofa GN=FMO1 PE=1 SV=3	(RefSeq) flavin containing monooxygenase 1	0.023469	0.0993085	0	0.0117352	0.126508	0.154826	0.091367	0.127241
ENSCHIG00000011060	2.51517	0.50257	4.52776	9.00922	3.1714	0.044118	1	11	6200021	6253099	-	1966	RFX8	102180050	-	-	-	veNOG10288	K	sp|Q6ZV50|RFX8_HUMAN DNA-binding protein RFX8 OS=Homo sapiens GN=RFX8 PE=2 SV=2	(RefSeq) RFX family member 8, lacking RFX DNA binding domain	0	0.0305477	0	0.0288783	0.0283014	0.0586157	0.192719	0.219183
ENSCHIG00000011302	20.2922	11.6093	28.9751	2.49584	1.31953	0.0279379	1	6	25563493	25580821	+	3575	LOC102181374	102181374	-	-	-	veNOG02419	Q	sp|P80338|ADH1_STRCA Alcohol dehydrogenase 1 OS=Struthio camelus GN=ADH1 PE=1 SV=1	(RefSeq) alcohol dehydrogenase 1	0.174681	0.218388	0.180067	0.206453	0.202329	0.419049	0.547574	0.619896
ENSCHIG00000011462	306.329	412.577	200.08	0.484951	-1.04409	0.0100557	1	13	50867820	50878457	+	2547	ADAM33	102170333	-	K08616	[EC:3.4.24.-]	veNOG05496	O	sp|Q9BZ11|ADA33_HUMAN Disintegrin and metalloproteinase domain-containing protein 33 OS=Homo sapiens GN=ADAM33 PE=1 SV=2	(RefSeq) ADAM metallopeptidase domain 33	9.76282	8.22922	9.4358	11.4798	6.16044	3.0314	4.46273	4.18128
ENSCHIG00000011513	11.5618	21.5952	1.52827	0.0707688	-3.82074	0.0193669	1	17	592861	593393	-	426	-	-	-	-	-	-	-	-	-	7.72945	1.69174	0.377782	2.53221	0	0	0.148234	0.578019
ENSCHIG00000011539	5.69153	9.12469	2.25837	0.247502	-2.01449	0.0219256	1	6	116196852	116249029	-	2535	ZFYVE28	102170868	GO:0005829;GO:0007175;GO:0031901;GO:0032266;GO:0042059;	-	-	veNOG06762	R	sp|Q6ZPK7|LST2_MOUSE Lateral signaling target protein 2 homolog OS=Mus musculus GN=Zfyve28 PE=1 SV=2	(RefSeq) zinc finger FYVE-type containing 28	0.246346	0.0947642	0.380912	0.156774	0	0.0227295	0.0996412	0.072851
ENSCHIG00000011719	11.2751	4.80584	17.7444	3.69227	1.88451	0.0354817	1	3	63650509	63690258	+	5951	CLCA1	102186450	GO:0005902;GO:0016021;GO:0030141;	K05027	-	veNOG02674	W	sp|Q2TU62|CLCA1_HORSE Calcium-activated chloride channel regulator 1 OS=Equus caballus GN=CLCA1 PE=1 SV=1	(RefSeq) chloride channel accessory 1	0.0286195	0.0605513	0.0360579	0.0667825	0.0560987	0.174281	0.350172	0.103443
ENSCHIG00000011768	152.511	219.892	85.13	0.387144	-1.36906	0.00109248	1	28	17455357	17478669	+	3152	SPOCK2	102184593	GO:0005509;GO:0005539;GO:0010811;GO:0019800;GO:0030198;GO:0050840;GO:1990830;	K08136	-	veNOG02612	R	sp|Q92563|TICN2_HUMAN Testican-2 OS=Homo sapiens GN=SPOCK2 PE=1 SV=1	(RefSeq) SPARC/osteonectin, cwcv and kazal like domains proteoglycan 2	4.88105	2.81993	5.08879	4.08879	2.08299	1.64522	0.881502	1.50382
ENSCHIG00000011783	206.619	276.826	136.412	0.492771	-1.02101	0.014204	1	6	110751818	110879011	+	4179	C1QTNF7	102170406	-	-	-	veNOG05929	W	sp|Q9BXJ2|C1QT7_HUMAN Complement C1q tumor necrosis factor-related protein 7 OS=Homo sapiens GN=C1QTNF7 PE=2 SV=1	(RefSeq) C1q and tumor necrosis factor related protein 7	5.74643	2.5868	4.81381	2.97527	3.40847	1.30984	1.31463	1.45833
ENSCHIG00000011805	9.08453	15.9347	2.23437	0.140221	-2.83423	0.00406155	1	17	434185	434601	-	417	-	-	-	-	-	-	-	-	-	2.72285	2.0163	0.514581	3.81221	0.533722	0.414527	0.151433	0.147624
ENSCHIG00000011826	27.5783	39.0455	16.1111	0.412624	-1.2771	0.0287424	1	2	131959775	131960095	+	321	-	-	-	-	-	-	-	-	-	2.47601	6.54825	9.35864	10.6121	4.16004	2.33349	3.14755	1.91773
ENSCHIG00000012078	78.7112	108.543	48.8793	0.450321	-1.15097	0.0184854	1	7	98051023	98079969	-	4934	MAST1	102170136	GO:0007010;GO:0016020;	K08789	[EC:2.7.11.1]	veNOG10993	T	sp|Q9Y2H9|MAST1_HUMAN Microtubule-associated serine/threonine-protein kinase 1 OS=Homo sapiens GN=MAST1 PE=1 SV=2	(RefSeq) microtubule associated serine/threonine kinase 1	1.85249	1.02245	1.69611	0.793971	1.19536	0.46712	0.345559	0.299436
ENSCHIG00000012479	12.5044	17.8914	7.11751	0.397818	-1.32982	0.0382784	1	23	21030628	21033049	+	1178	LOC102176375	102176375	-	K12157	-	veNOG19595	O	sp|O15205|UBD_HUMAN Ubiquitin D OS=Homo sapiens GN=UBD PE=1 SV=2	(RefSeq) ubiquitin D	0.963862	0.866695	1.54833	0.337371	0.283398	0.34239	0.428846	0.313544
ENSCHIG00000012516	2346.05	3166.47	1525.64	0.481809	-1.05347	0.0102907	1	3	55019013	55082711	+	5950	PTGFR	102173625	GO:0004958;GO:0005576;GO:0005737;GO:0005886;GO:0008284;GO:0010628;GO:0032355;GO:0032496;GO:0035584;GO:0043066;GO:0071799;	K04262	-	veNOG07657	T	sp|Q28905|PF2R_SHEEP Prostaglandin F2-alpha receptor OS=Ovis aries GN=PTGFR PE=2 SV=1	(RefSeq) prostaglandin F receptor	36.5246	17.0985	46.4503	29.1125	16.3555	22.9993	6.96216	12.0635
ENSCHIG00000012588	15.5561	6.29335	24.8189	3.94367	1.97954	0.0484058	1	14	29908198	31299496	-	13188	CSMD3	-	GO:0005886;GO:0050773;	-	-	-	-	-	-	0.0215239	0.0182156	0.0406772	0.0344402	0.0506283	0.0305835	0.201107	0.135366
ENSCHIG00000013097	5.79164	1.84463	9.73865	5.27946	2.40039	0.0412045	1	6	5806983	5892706	+	5057	-	-	-	-	-	-	-	-	-	0.0112263	0.0356279	0.0424323	0	0.0550134	0.0227879	0.187308	0.15825
ENSCHIG00000013138	129.438	175.237	83.6404	0.4773	-1.06703	0.0106828	1	7	61348599	61451040	+	1833	KLHL3	102181774	GO:0005829;GO:0006511;GO:0016567;GO:0031463;GO:0050801;GO:0070294;GO:0070936;GO:0072156;	K10443	-	veNOG07183	T	sp|F1MBP6|KLHL3_BOVIN Kelch-like protein 3 OS=Bos taurus GN=KLHL3 PE=3 SV=3	(RefSeq) kelch like family member 3	6.03952	5.56992	8.10676	3.531	3.39975	2.29471	2.44598	2.25011
ENSCHIG00000013185	157.491	228.47	86.512	0.378658	-1.40103	0.0200236	1	27	26159786	26184764	-	1676	FGL1	102168604	-	-	-	veNOG11261	R	sp|Q3SZZ7|FGL1_BOVIN Fibrinogen-like protein 1 OS=Bos taurus GN=FGL1 PE=2 SV=1	(RefSeq) fibrinogen like 1	6.36816	6.70085	14.9797	5.14902	2.25749	4.02235	4.89809	0.881514
ENSCHIG00000013878	98.9977	133.154	64.8418	0.48697	-1.0381	0.0197614	1	2	99631725	99710827	-	5082	LOC102168948	102168948	GO:0009897;	K06559	-	veNOG09269	TV	sp|O60449|LY75_HUMAN Lymphocyte antigen 75 OS=Homo sapiens GN=LY75 PE=1 SV=3	(RefSeq) CD302 antigen	2.51349	1.08722	1.47783	1.28475	1.24813	0.498868	0.360347	0.775242
ENSCHIG00000013903	2.60178	0.499661	4.7039	9.41417	3.23483	0.0352122	1	LWLT01000027.1	7645051	7682450	-	4168	F9	102174637	GO:0004175;GO:0005509;GO:0005615;GO:0006508;GO:0007596;GO:0007596;GO:0008233;GO:0031638;	K01321	[EC:3.4.21.22]	veNOG03259	O	sp|P00741|FA9_BOVIN Coagulation factor IX OS=Bos taurus GN=F9 PE=1 SV=2	(RefSeq) coagulation factor IX	0	0	0	0.0272431	0.0533978	0.0138242	0.0757529	0.103386
ENSCHIG00000013914	31.057	6.86217	55.2518	8.05165	3.00928	0.000254899	1	3	91470175	91470666	-	492	-	-	-	-	-	-	-	-	-	2.88473	0.244133	0.218069	0.115396	11.196	8.08075	2.82367	3.87872
ENSCHIG00000013939	1.7479	0	3.49581	Inf	Inf	0.0172622	1	18	61974729	61986009	+	2647	-	-	-	-	-	-	-	-	-	0	0	0	0	0.0840809	0.0653033	0.0238563	0.116281
ENSCHIG00000013978	10.5514	16.5615	4.54127	0.274207	-1.86667	0.00987291	1	19	37572988	37575102	+	1281	HOXB3	102169623	GO:0000122;GO:0000978;GO:0000978;GO:0001525;GO:0002244;GO:0009952;GO:0021546;GO:0021615;GO:0030878;GO:0045944;GO:0048704;GO:0050767;GO:0051216;GO:0060216;GO:0060324;	K09303	-	veNOG02275	K	sp|P14651|HXB3_HUMAN Homeobox protein Hox-B3 OS=Homo sapiens GN=HOXB3 PE=2 SV=2	(RefSeq) homeobox B3	0.443181	1.21895	0.628162	0.797771	0.173741	0.17992	0.197182	0.240277
ENSCHIG00000014029	114.034	153.307	74.7608	0.487654	-1.03607	0.0184692	1	25	28031482	28038284	+	870	KCTD7	108633896	GO:0005737;GO:0005886;GO:0030007;GO:0032411;GO:0060081;GO:0090461;	K21917	-	veNOG04818	R	sp|A4IFB4|KCTD7_BOVIN BTB/POZ domain-containing protein KCTD7 OS=Bos taurus GN=KCTD7 PE=2 SV=1	(RefSeq) potassium channel tetramerization domain containing 7	11.289	10.6308	13.3804	7.43944	6.9071	6.68913	3.26626	2.97182
ENSCHIG00000014107	2.04433	0	4.08867	Inf	Inf	0.0350212	1	18	27461164	27474864	-	984	PRSS54	102174866	-	-	-	veNOG11997	O	sp|Q6PEW0|PRS54_HUMAN Inactive serine protease 54 OS=Homo sapiens GN=PRSS54 PE=2 SV=3	(RefSeq) protease, serine 54	0	0	0	0	0.0565453	0.0585562	0.641744	0.18768
ENSCHIG00000014291	101.486	135.534	67.438	0.497573	-1.00702	0.0166105	1	27	9355584	9395676	+	1222	SFRP1	102176017	GO:0001649;GO:0001657;GO:0001756;GO:0001843;GO:0002244;GO:0004197;GO:0005109;GO:0005615;GO:0005829;GO:0008144;GO:0008201;GO:0008284;GO:0008285;GO:0008584;GO:0008585;GO:0009267;GO:0009950;GO:0009952;GO:0009986;GO:0010564;GO:0010629;GO:0010629;GO:0010719;GO:0010975;GO:0014034;GO:0014070;GO:0017147;GO:0021915;GO:0030097;GO:0030177;GO:0030178;GO:0030178;GO:0030279;GO:0030279;GO:0030307;GO:0030308;GO:…	K02166	-	veNOG11613	T	sp|O19116|SFRP1_BOVIN Secreted frizzled-related protein 1 OS=Bos taurus GN=SFRP1 PE=2 SV=1	(RefSeq) secreted frizzled related protein 1	9.4774	4.32488	5.31183	7.61952	3.68812	3.0177	1.60194	3.97968
ENSCHIG00000014322	132.425	179.038	85.8113	0.479291	-1.06103	0.0140893	1	7	95771028	95777052	-	5036	ACP5	102191322	GO:0003993;GO:0005764;GO:0008198;GO:0008199;GO:0016311;GO:0032496;GO:0032691;GO:0032695;GO:0032720;GO:0032929;GO:0034097;GO:0045019;GO:0045453;GO:0050728;GO:0050830;GO:0060349;	K14379	[EC:3.1.3.2]	veNOG11724	O	sp|P09889|PPA5_PIG Tartrate-resistant acid phosphatase type 5 OS=Sus scrofa GN=ACP5 PE=1 SV=4	(RefSeq) acid phosphatase 5, tartrate resistant	2.61537	2.08696	2.22633	1.67979	1.83406	0.720813	0.451413	0.880114
ENSCHIG00000014364	3.82192	1.15818	6.48566	5.59987	2.48539	0.0438873	1	21	16220901	16903562	+	6834	AGBL1	102185399	-	-	-	veNOG08411	E	sp|Q96MI9|CBPC4_HUMAN Cytosolic carboxypeptidase 4 OS=Homo sapiens GN=AGBL1 PE=1 SV=2	(RefSeq) ATP/GTP binding protein like 1	0.0332288	0	0	0.00830768	0.0407086	0.00843127	0.110883	0.0540466
ENSCHIG00000014396	52.1412	73.3447	30.9378	0.421815	-1.24532	0.0309491	1	23	22541118	22552737	+	2592	C2	102176085	GO:0006956;GO:2000427;	K01332	[EC:3.4.21.43]	veNOG09705	E	sp|Q3SYW2|CO2_BOVIN Complement C2 OS=Bos taurus GN=C2 PE=2 SV=1	(RefSeq) complement C2	3.04446	0.949973	1.36596	1.51136	1.05185	0.711349	0.219263	0.712489
ENSCHIG00000014401	1613.84	2513.33	714.354	0.284227	-1.81489	0.000807347	1	16	34821003	34856890	-	812	DPT	102191261	GO:0008285;GO:0030199;	-	-	veNOG02423	R	sp|P19427|DERM_BOVIN Dermatopontin OS=Bos taurus GN=DPT PE=1 SV=3	(RefSeq) dermatopontin	191.079	145.852	309.847	108.236	96.5487	24.2682	36.3954	43.895
ENSCHIG00000014568	2.03341	0	4.06681	Inf	Inf	0.0142382	1	26	35028352	35092298	+	1496	LOC102169851	102169851	-	K07413	[EC:1.14.14.1]	veNOG03418	Q	sp|P56594|CP2CL_CANLF Cytochrome P450 2C21 (Fragment) OS=Canis lupus familiaris GN=CYP2C21 PE=2 SV=2	(RefSeq) cytochrome P450 2C31	0	0	0	0	0.0371929	0.0770311	0.379899	0.123447
ENSCHIG00000014835	53.8705	10.7841	96.9569	8.9907	3.16843	0.00159332	1	23	22802461	22841521	+	3888	LOC102173052	102173052	-	K06712	-	veNOG15347	R	sp|O00478|BT3A3_HUMAN Butyrophilin subfamily 3 member A3 OS=Homo sapiens GN=BTN3A3 PE=1 SV=1	(RefSeq) butyrophilin subfamily 1 member A1	0.116814	0.417061	0.0413928	0.0876153	1.23073	2.6972	1.73786	0.20583
ENSCHIG00000014836	22.1458	5.95627	38.3353	6.43614	2.68619	0.026248	1	4	51338889	51344027	-	3936	HOXA10	106501762	GO:0000978;GO:0001228;GO:0001501;GO:0005634;GO:0005667;GO:0005737;GO:0007275;GO:0007283;GO:0007338;GO:0008584;GO:0009952;GO:0009954;GO:0010468;GO:0030326;GO:0042826;GO:0045944;GO:0060065;	K17443	-	veNOG14614	K	sp|P31260|HXA10_HUMAN Homeobox protein Hox-A10 OS=Homo sapiens GN=HOXA10 PE=1 SV=3	(RefSeq) homeobox A10	0.0288473	0.0305167	0	0.288489	0.579589	0.409893	1.2514	0.06256
ENSCHIG00000015143	1.69395	0	3.38791	Inf	Inf	0.0181586	1	27	25329195	25339029	-	1897	FGF20	102171403	GO:0030154;GO:0043524;GO:0045664;GO:0060043;GO:0060113;GO:0090722;	K04358	-	veNOG03117	T	sp|Q9NP95|FGF20_HUMAN Fibroblast growth factor 20 OS=Homo sapiens GN=FGF20 PE=1 SV=1	(RefSeq) fibroblast growth factor 20	0	0	0	0	0.146654	0.121496	0	0.129803
ENSCHIG00000015181	1.76425	0	3.52851	Inf	Inf	0.0170049	1	6	84457131	84551616	-	4966	TMPRSS11F	102185449	-	K09752	[EC:3.4.21.-]	veNOG00267	O	sp|Q8BHM9|TM11F_MOUSE Transmembrane protease serine 11F OS=Mus musculus GN=Tmprss11f PE=2 SV=1	(RefSeq) transmembrane protease serine 11F	0	0	0	0	0.0336129	0.0116028	0.06358	0.0495844
ENSCHIG00000015222	6.39292	2.46991	10.3159	4.17664	2.06234	0.024107	1	8	25069755	25188433	+	4374	SAXO1	102170785	GO:0005814;GO:0005879;GO:0008017;GO:0009631;GO:0031514;GO:0036064;GO:0036126;GO:0045724;GO:0050821;GO:0070417;	-	-	veNOG01113	S	sp|Q8IYX7|SAXO1_HUMAN Stabilizer of axonemal microtubules 1 OS=Homo sapiens GN=SAXO1 PE=1 SV=2	(RefSeq) stabilizer of axonemal microtubules 1	0.0389379	0	0.0735872	0.0259601	0.254415	0.0263463	0.129933	0.126665
ENSCHIG00000015334	3.37922	0.982397	5.77604	5.87954	2.5557	0.0430676	1	9	76980473	76989563	+	3494	VIP	102174029	GO:0005179;GO:0007189;GO:0032880;GO:0045732;GO:0051428;	K05264	-	veNOG08730	T	sp|P81401|VIP_BOVIN VIP peptides OS=Bos taurus GN=VIP PE=1 SV=2	(RefSeq) vasoactive intestinal peptide	0.0162483	0.0343771	0	0.0162492	0.0636984	0.0494728	0.108439	0.140948
ENSCHIG00000015383	11.9827	3.68443	20.2811	5.50454	2.46062	0.0201928	1	19	40591542	40599886	-	2366	KRT25	100861172	GO:0005198;GO:0005737;GO:0005882;GO:0005882;GO:0007010;GO:0007010;GO:0007568;GO:0031069;GO:0042633;GO:0045109;GO:0046982;GO:0046982;	K07604	-	veNOG01450	Z	sp|Q6R650|K1C25_CAPHI Keratin, type I cytoskeletal 25 OS=Capra hircus GN=KRT25 PE=2 SV=1	(RefSeq) keratin 25	0.0479894	0.1523	0.0226733	0.143976	0.21165	0.24353	1.0409	0.442309
ENSCHIG00000015464	83.023	50.3431	115.703	2.29829	1.20056	0.008814	1	14	11600114	11606860	-	642	-	-	-	-	-	-	-	-	-	4.33302	6.54825	4.67932	3.3605	5.28672	10.9495	11.0164	12.7529
ENSCHIG00000015584	1.42028	0	2.84056	Inf	Inf	0.0434072	1	25	21864895	21962210	+	1651	CACNG3	102172403	GO:0006605;GO:0008104;GO:0032281;GO:0036477;	K04868	-	veNOG05100	P	sp|Q0VD05|CCG3_BOVIN Voltage-dependent calcium channel gamma-3 subunit OS=Bos taurus GN=CACNG3 PE=2 SV=1	(RefSeq) calcium voltage-gated channel auxiliary subunit gamma 3	0	0	0	0	0	0.0348996	0.191241	0.149144
ENSCHIG00000015652	4.11678	1.41206	6.8215	4.83089	2.27229	0.0461911	1	8	71443293	71491563	+	2428	ADAM7	102182226	GO:0004175;GO:0005886;	K16071	[EC:3.4.24.-]	veNOG06761	O	sp|Q9H2U9|ADAM7_HUMAN Disintegrin and metalloproteinase domain-containing protein 7 OS=Homo sapiens GN=ADAM7 PE=1 SV=3	(RefSeq) ADAM metallopeptidase domain 7	0.023382	0.0494702	0.0441887	0.0233833	0.0916648	0.0949247	0.234073	0.202831
ENSCHIG00000015754	3.34582	0.755309	5.93634	7.85948	2.97443	0.0206614	1	5	107156990	107223577	-	4688	CACNA2D4	102176592	GO:0005245;GO:0005891;GO:0050908;GO:0070588;	K04861	-	veNOG01688	TP	sp|Q7Z3S7|CA2D4_HUMAN Voltage-dependent calcium channel subunit alpha-2/delta-4 OS=Homo sapiens GN=CACNA2D4 PE=1 SV=2	(RefSeq) calcium voltage-gated channel auxiliary subunit alpha2delta 4	0	0.0256215	0	0.0121106	0.0712123	0	0.134701	0.0787872
ENSCHIG00000015804	10.1828	15.674	4.69151	0.299317	-1.74025	0.0125188	1	2	5783728	5784837	+	1047	-	-	-	-	-	-	-	-	-	0.813345	0.917774	1.12721	0.759165	0.106286	0.275164	0.180939	0.41157
ENSCHIG00000015853	17.2767	6.97207	27.5812	3.95596	1.98403	0.0228013	1	6	84886957	85052160	-	13250	-	-	-	-	-	-	-	-	-	0.0299925	0.0407933	0.0161947	0.0385639	0.0335943	0.104367	0.123912	0.190485
ENSCHIG00000016088	2.54938	0.499661	4.5991	9.20444	3.20233	0.0361525	1	LWLT01000021.1	64008886	64017195	-	1856	LOC102187755	102187755	-	-	-	veNOG24874;veNOG26439	R	sp|Q28133|ALL2_BOVIN Allergen Bos d 2 OS=Bos taurus PE=1 SV=1	(RefSeq) allergen Bos d 2	0	0	0	0.0611796	0	0.186269	0.238165	0.13267
ENSCHIG00000016193	1.32331	0	2.64662	Inf	Inf	0.0474511	1	1	5444782	5448011	-	907	-	-	-	-	-	-	-	-	-	0	0	0	0	0.122691	0.127055	0.27849	0.135742
ENSCHIG00000016450	11.2495	5.28822	17.2107	3.25453	1.70245	0.0382557	1	1	41052575	41113716	-	4361	CLIC6	102190458	-	K05026	-	veNOG03458;opiNOG17423	P	sp|Q96NY7|CLIC6_HUMAN Chloride intracellular channel protein 6 OS=Homo sapiens GN=CLIC6 PE=2 SV=3	(RefSeq) chloride intracellular channel 6	0.13018	0.0688567	0.0861077	0.0130187	0.076552	0.369947	0.144801	0.282316
ENSCHIG00000016659	23.515	8.63394	38.3961	4.44711	2.15287	0.0303648	1	LWLT01004898.1	10499	12654	-	1989	-	-	-	-	-	-	-	-	-	0.0856281	0.241556	0.242738	0.45671	0.139871	1.04288	1.20644	1.79509
ENSCHIG00000016664	7.33936	2.1359	12.5428	5.87238	2.55395	0.00389401	1	12	13444237	13639059	+	6029	LOC102187779	102187779	-	K05673	-	veNOG04741;COG1132	QV	sp|O15439|MRP4_HUMAN Multidrug resistance-associated protein 4 OS=Homo sapiens GN=ABCC4 PE=1 SV=3	(RefSeq) multidrug resistance-associated protein 4-like	0.0188328	0.00996133	0.0177957	0.0376677	0.0646017	0.0860132	0.15711	0.153157
ENSCHIG00000016688	25.567	34.825	16.3091	0.468316	-1.09445	0.0344918	1	19	14157063	14167744	+	4681	CCL5	102171272	-	K12499	-	veNOG24688	T	sp|P97272|CCL5_CAVPO C-C motif chemokine 5 OS=Cavia porcellus GN=CCL5 PE=3 SV=1	(RefSeq) C-C motif chemokine ligand 5	0.715556	0.230938	0.527168	0.339605	0.297162	0.123092	0.107922	0.249866
ENSCHIG00000016769	4.58611	1.94028	7.23195	3.72727	1.89812	0.0494266	1	29	46543334	46551307	-	1926	ALDH3B2	102185156	-	K00129	[EC:1.2.1.5]	veNOG01810	C	sp|Q1JPA0|AL3B1_BOVIN Aldehyde dehydrogenase family 3 member B1 OS=Bos taurus GN=ALDH3B1 PE=2 SV=1	(RefSeq) aldehyde dehydrogenase family 3 member B1	0	0.124729	0.0557062	0.0589561	0.34667	0.209416	0.262295	0.0639243
ENSCHIG00000016800	119.892	51.0832	188.701	3.69399	1.88518	0.00884106	1	9	32132870	32135903	+	1121	POPDC3	102170049	GO:0016020;GO:0030552;GO:0042391;	-	-	veNOG06981	T	sp|Q9HBV1|POPD3_HUMAN Popeye domain-containing protein 3 OS=Homo sapiens GN=POPDC3 PE=2 SV=2	(RefSeq) popeye domain containing 3	0.354505	6.85752	0.813529	2.73491	12.0612	2.0046	13.4069	10.4337
ENSCHIG00000016807	17.701	24.6806	10.7214	0.434405	-1.20289	0.0309234	1	5	107780891	107802976	-	1861	ADA2	102173925	GO:0004000;GO:0005615;GO:0006154;GO:0008270;GO:0031685;GO:0042803;GO:0043394;	K19572	[EC:3.5.4.4]	veNOG06916	F	sp|P58780|ADA2_PIG Adenosine deaminase 2 OS=Sus scrofa GN=ADA2 PE=2 SV=1	(RefSeq) cat eye syndrome chromosome region, candidate 1	1.06771	0.387255	1.26834	0.51863	0.32888	0.309615	0.16966	0.463099
ENSCHIG00000016980	96.863	189.505	4.22092	0.0222734	-5.48854	0.049493	1	7	67352917	67364146	-	1083	LOC108636372	108636372	-	K06535	-	veNOG07246	T	sp|Q99PA3|BASI_CRIGR Basigin (Fragment) OS=Cricetulus griseus GN=BSG PE=2 SV=1	(RefSeq) basigin-like	0.104841	0.443633	8.61888	31.4017	0	0	0.233232	0.568412
ENSCHIG00000017024	5.58183	1.84172	9.32194	5.06154	2.33958	0.0207219	1	15	25543501	25589404	+	2325	SLC5A12	102178925	GO:0015129;	K14388	-	veNOG04459	P	sp|A7MBD8|SC5AC_BOVIN Sodium-coupled monocarboxylate transporter 2 OS=Bos taurus GN=SLC5A12 PE=2 SV=1	(RefSeq) solute carrier family 5 member 12	0.0244178	0.0516618	0.0922926	0.0244192	0	0.322172	0.271603	0.291247
ENSCHIG00000017147	2.29541	0.214831	4.37598	20.3694	4.34833	0.0216317	1	19	41670153	41682850	+	1800	KLHL10	102181157	GO:0000902;GO:0005737;GO:0007286;GO:0008584;GO:0009566;GO:0048808;GO:0048873;	K10448	-	veNOG15135	T	sp|Q6JEL3|KLH10_RAT Kelch-like protein 10 OS=Rattus norvegicus GN=Klhl10 PE=1 SV=1	(RefSeq) kelch like family member 10	0	0	0.0298028	0	0	0.128043	0.280656	0.136798
ENSCHIG00000017256	17.1919	8.12645	26.2574	3.23111	1.69203	0.00613637	1	1	66438154	66449550	+	297	CSTA	102186055	GO:0001533;GO:0002020;GO:0004869;GO:0005198;GO:0005615;GO:0005634;GO:0005737;GO:0005829;GO:0010466;GO:0018149;GO:0030216;GO:0030674;GO:0045861;GO:0098609;	K13907	-	veNOG25159	R	sp|P80416|CYTA_BOVIN Cystatin-A OS=Bos taurus GN=CSTA PE=1 SV=1	(RefSeq) cystatin A	0.573449	3.84202	0.541869	1.52928	8.61773	3.10407	3.61451	4.7672
ENSCHIG00000017332	101.497	137.672	65.3232	0.474485	-1.07557	0.0165273	1	29	45977423	45999237	+	2921	ANO9	102187463	GO:0005229;GO:0005886;GO:0006821;GO:0017128;GO:0061589;GO:0061590;GO:0061591;GO:1902939;	K19503	-	veNOG13704	S	sp|A1A5B4|ANO9_HUMAN Anoctamin-9 OS=Homo sapiens GN=ANO9 PE=1 SV=3	(RefSeq) anoctamin 9	2.48776	2.87845	3.39758	2.60452	1.46673	1.99231	1.1674	0.569016
ENSCHIG00000017351	3.69608	0.932231	6.45994	6.92954	2.79276	0.0277855	1	14	94431313	94447115	+	2573	DDX43	102183432	-	K17043	[EC:3.6.4.13]	veNOG00714	A	sp|Q9NXZ2|DDX43_HUMAN Probable ATP-dependent RNA helicase DDX43 OS=Homo sapiens GN=DDX43 PE=2 SV=2	(RefSeq) DEAD-box helicase 43	0	0.0233412	0.0416985	0.0220656	0.0432495	0.0895752	0.171797	0.23925
ENSCHIG00000017391	488.399	298.357	678.441	2.27392	1.18518	0.0118673	1	21	58669759	58675509	+	3272	SERPINA5	102173891	GO:0001972;GO:0002020;GO:0002080;GO:0004867;GO:0005615;GO:0007283;GO:0009897;GO:0016020;GO:0031091;GO:0031094;GO:0031210;GO:0032190;GO:0032991;GO:0036024;GO:0036025;GO:0036026;GO:0036027;GO:0036028;GO:0036029;GO:0036030;GO:0051346;GO:0070062;GO:0097181;GO:0097182;GO:0097183;	K03913	-	veNOG01217	V	sp|Q9N2I2|IPSP_BOVIN Plasma serine protease inhibitor OS=Bos taurus GN=SERPINA5 PE=1 SV=1	(RefSeq) serpin family A member 5	3.52219	8.29636	4.39391	5.58724	14.8284	6.74455	18.7204	7.50674
ENSCHIG00000017395	154.695	229.51	79.8793	0.348043	-1.52266	0.000358748	1	16	13918588	14163198	+	2205	BRINP3	102171448	-	-	-	veNOG04967	S	sp|Q76B58|BRNP3_HUMAN BMP/retinoic acid-inducible neural-specific protein 3 OS=Homo sapiens GN=BRINP3 PE=1 SV=1	(RefSeq) BMP/retinoic acid inducible neural specific 3	5.92174	7.98034	7.95553	3.39876	3.78507	1.30656	1.23145	1.92634
ENSCHIG00000017462	1594.4	2769.52	419.275	0.151389	-2.72367	0.00457495	1	21	69031636	69169581	+	8494	-	-	-	-	-	-	-	-	-	40.9444	9.38963	11.5955	17.3452	3.9762	1.98079	0.758307	4.16723
ENSCHIG00000017513	27.5016	39.5029	15.5002	0.392382	-1.34967	0.0107918	1	26	34028065	34083936	+	1330	BLNK	102191104	GO:0005070;GO:0005737;GO:0005886;GO:0035556;GO:0036464;	K07371	-	veNOG00185	T	sp|Q4KM52|BLNK_RAT B-cell linker protein OS=Rattus norvegicus GN=Blnk PE=1 SV=1	(RefSeq) B-cell linker	3.03066	1.26435	1.65372	1.28063	0.711195	0.996424	0.332356	0.601705
ENSCHIG00000017521	11.2269	16.0035	6.45022	0.40305	-1.31097	0.0473592	1	19	55894911	55911999	+	1103	CD300LF	102175056	-	K20395	-	veNOG06830	R	sp|Q8TDQ1|CLM1_HUMAN CMRF35-like molecule 1 OS=Homo sapiens GN=CD300LF PE=1 SV=3	(RefSeq) CD300 molecule like family member f	1.44116	0.598935	0.875441	0.617676	0.201779	0.574626	0	0.502295
ENSCHIG00000017532	3.63138	6.22194	1.04082	0.167282	-2.57965	0.035697	1	19	37516492	37518889	+	654	HOXB7	102168764	GO:0000978;GO:0001228;GO:0003677;GO:0005654;GO:0005829;GO:0009952;GO:0016604;GO:0030099;GO:0045944;GO:0048704;GO:0090190;	K09307	-	veNOG02794	K	sp|Q9TT89|HXB7_BOVIN Homeobox protein Hox-B7 OS=Bos taurus GN=HOXB7 PE=2 SV=1	(RefSeq) homeobox B7	0.0868065	0.9183	0.656209	0.60768	0.170155	0	0.096556	0.094127
ENSCHIG00000017580	5.93448	2.54282	9.32614	3.66764	1.87485	0.0352827	1	10	86606459	86614639	-	2892	SKOR1	-	GO:0003714;GO:0005634;GO:0005667;GO:0045892;	-	-	-	-	-	-	0.0588916	0.0207665	0.0741979	0.0588949	0.384789	0.0796947	0.152847	0.127716
ENSCHIG00000017632	101.653	158.269	45.0368	0.284558	-1.81321	0.0336739	1	17	286891	287510	-	504	-	-	-	-	-	-	-	-	-	33.004	1.1916	18.9461	22.9802	9.71501	0.800268	2.12998	7.20632
ENSCHIG00000017832	3.35482	0.755309	5.95432	7.88329	2.9788	0.0428574	1	27	10761371	10845588	+	1926	LOC108634067	108634067	-	-	-	KOG3607;veNOG14925	O	sp|F8VQ03|ADAM3_MOUSE A disintegrin and metallopeptidase domain 3 OS=Mus musculus GN=Adam3 PE=1 SV=1	(RefSeq) disintegrin and metalloproteinase domain-containing protein 18-like	0	0.0623643	0	0.029478	0.0866675	0.0299165	0.229509	0.319621
ENSCHIG00000017843	22.6557	10.6214	34.6901	3.26606	1.70755	0.0219456	1	3	1414164	1415007	+	261	OTOS	106501998	GO:0007605;	-	-	veNOG24759	R	sp|Q8NHW6|OTOSP_HUMAN Otospiralin OS=Homo sapiens GN=OTOS PE=2 SV=1	(RefSeq) otospiralin	0.870061	5.52247	2.05537	1.30517	15.1359	4.19451	5.32279	5.89646
ENSCHIG00000017854	5.14578	1.61059	8.68097	5.38995	2.43027	0.0167536	1	15	437896	453339	+	2569	TCN1	102170716	-	-	-	veNOG05790	R	sp|P20061|TCO1_HUMAN Transcobalamin-1 OS=Homo sapiens GN=TCN1 PE=1 SV=2	(RefSeq) transcobalamin 1	0.066296	0	0.0417634	0.0441998	0.151609	0.157001	0.319548	0.143774
ENSCHIG00000018003	3.28094	0.679492	5.88239	8.65705	3.11388	0.0251904	1	6	86524336	86541991	+	3471	ENAM	102172612	GO:0022604;GO:0030345;GO:0031012;GO:0036305;GO:0042475;GO:0070175;GO:0097186;	-	-	veNOG13097	S	sp|O97939|ENAM_PIG Enamelin OS=Sus scrofa GN=ENAM PE=1 SV=1	(RefSeq) enamelin	0	0	0.0309104	0.0163569	0	0.083001	0.145543	0.141882
ENSCHIG00000018129	4.98278	1.50771	8.45785	5.60973	2.48793	0.0487316	1	5	65262850	65371692	-	3740	PAH	102178605	GO:0004505;GO:0004505;	K00500	[EC:1.14.16.1]	veNOG06428	E	sp|Q2KIH7|PH4H_BOVIN Phenylalanine-4-hydroxylase OS=Bos taurus GN=PAH PE=2 SV=1	(RefSeq) phenylalanine hydroxylase	0	0.0481739	0	0.0455412	0.0743857	0.0616249	0.101306	0.246895
ENSCHIG00000018161	231.603	311.925	151.28	0.484989	-1.04398	0.0139839	1	29	40769484	40787084	-	1421	RAB3IL1	102179169	GO:0017112;	K16779	-	veNOG04331	U	sp|Q2KJ58|R3GEF_BOVIN Guanine nucleotide exchange factor for Rab-3A OS=Bos taurus GN=RAB3IL1 PE=2 SV=1	(RefSeq) RAB3A interacting protein like 1	13.3039	11.3267	15.9689	12.4257	9.74982	6.3661	5.28823	3.29239
ENSCHIG00000018219	2.49936	0.454176	4.54455	10.0062	3.32282	0.0370928	1	15	35572365	35583742	+	2566	CCKBR	102186886	-	K04195	-	veNOG09712	T	sp|P79266|GASR_BOVIN Gastrin/cholecystokinin type B receptor OS=Bos taurus GN=CCKBR PE=2 SV=1	(RefSeq) cholecystokinin B receptor	0.044249	0	0	0	0.0216838	0.202094	0.0492187	0.119951
ENSCHIG00000018311	41.7437	57.508	25.9794	0.451753	-1.1464	0.0251908	1	23	22250894	22252723	-	984	LTB	102186643	GO:0010467;GO:0043588;GO:0045084;GO:0048535;	K03157	-	veNOG07731	T	sp|Q06643|TNFC_HUMAN Lymphotoxin-beta OS=Homo sapiens GN=LTB PE=1 SV=1	(RefSeq) lymphotoxin beta	4.84634	1.15963	3.65266	4.44274	1.58327	1.34679	0.770093	2.12704
ENSCHIG00000018486	3.15702	0.656749	5.6573	8.61409	3.1067	0.0265683	1	10	93155724	93157851	-	258	S100Z	-	GO:0005509;GO:0042803;	-	-	-	-	-	-	0.220044	0	0.415853	0	1.29397	1.11665	0.489517	1.90881
ENSCHIG00000018630	316.446	143.834	489.057	3.40015	1.7656	0.00614404	1	1	151476433	151649927	-	7401	COL6A6	102178401	GO:0031012;	K06238	-	veNOG08392	W	sp|A6NMZ7|CO6A6_HUMAN Collagen alpha-6(VI) chain OS=Homo sapiens GN=COL6A6 PE=1 SV=2	(RefSeq) collagen type VI alpha 6 chain	0.475589	2.05302	1.11625	1.00493	0.947265	4.7802	4.59038	4.38341
ENSCHIG00000019000	73.8832	107.018	40.7481	0.380758	-1.39305	0.00972937	1	27	16354477	16363264	+	3676	DUSP26	102176938	GO:0000122;GO:0001102;GO:0002039;GO:0004647;GO:0004721;GO:0004725;GO:0005634;GO:0005737;GO:0005794;GO:0006470;GO:0044387;GO:0045785;GO:0070373;GO:1902310;	K14165	-	veNOG11730	V	sp|Q17QJ3|DUS26_BOVIN Dual specificity protein phosphatase 26 OS=Bos taurus GN=DUSP26 PE=2 SV=1	(RefSeq) dual specificity phosphatase 26	2.44012	0.816878	2.37871	1.4518	1.28657	0.517257	0.137427	0.586117
ENSCHIG00000019018	21.6741	13.906	29.4422	2.11723	1.08218	0.0420899	1	4	6449750	6454750	-	3254	AOC1	102177774	GO:0005507;GO:0005509;GO:0005615;GO:0005886;GO:0008131;GO:0008144;GO:0008201;GO:0008270;GO:0035874;GO:0042493;GO:0042803;GO:0044877;GO:0046677;GO:0048038;GO:0052597;GO:0055114;GO:0070062;GO:0071280;GO:0071420;GO:0097185;	K11182	[EC:1.4.3.22]	veNOG02139	Q	sp|Q9TRC7|AOC1_PIG Amiloride-sensitive amine oxidase [copper-containing] OS=Sus scrofa GN=AOC1 PE=1 SV=3	(RefSeq) amine oxidase, copper containing 1	0.122127	0.442951	0.115401	0.331506	0.786559	0.336437	0.737434	0.245934
ENSCHIG00000019074	19.8443	12.3026	27.3859	2.22603	1.15447	0.0489711	1	27	41944947	42435245	+	12527	CSMD1	102169454	-	K17495	-	veNOG01057	TV	sp|Q96PZ7|CSMD1_HUMAN CUB and sushi domain-containing protein 1 OS=Homo sapiens GN=CSMD1 PE=1 SV=2	(RefSeq) CUB and Sushi multiple domains 1	0.0362554	0.0958838	0.0385412	0.0634506	0.0977163	0.0919921	0.120982	0.171994
ENSCHIG00000019270	160.473	255.418	65.5272	0.256549	-1.9627	0.0377779	1	LWLT01000226.1	2515	47806	+	2979	-	-	-	-	-	-	-	-	-	7.05117	4.45537	8.67973	0.914799	0.336197	4.52599	0.148383	0.14465
ENSCHIG00000019300	6.42496	2.64782	10.2021	3.85302	1.94599	0.0324569	1	1	97036373	97067870	+	6591	LRRC31	102190076	-	-	-	veNOG03873	S	sp|Q6UY01|LRC31_HUMAN Leucine-rich repeat-containing protein 31 OS=Homo sapiens GN=LRRC31 PE=2 SV=1	(RefSeq) leucine rich repeat containing 31	0.0258404	0.00911195	0.00813914	0.0516838	0.0590933	0.0349685	0.114971	0.130758
ENSCHIG00000019360	154.214	234.707	73.7205	0.314096	-1.67072	0.00635762	1	5	100076928	100089574	-	1768	MFAP5	102177874	GO:0031012;GO:0060216;GO:0097435;	-	-	veNOG18375	O	sp|Q28022|MFAP5_BOVIN Microfibrillar-associated protein 5 OS=Bos taurus GN=MFAP5 PE=1 SV=1	(RefSeq) microfibrillar associated protein 5	5.4909	5.06135	7.94967	13.1019	1.22736	3.42196	3.28596	1.60165
ENSCHIG00000019371	12.645	3.69165	21.5983	5.85059	2.54858	0.0450409	1	2	32634751	32842320	+	7770	ABCA12	102174076	GO:0005102;GO:0005319;GO:0005737;GO:0005829;GO:0005886;GO:0006869;GO:0010875;GO:0010875;GO:0030216;GO:0031424;GO:0032940;GO:0033700;GO:0034191;GO:0035627;GO:0043129;GO:0045055;GO:0048286;GO:0055088;GO:0061436;GO:0072659;GO:0097209;GO:2000010;	K05646	-	veNOG00480	Q	sp|Q86UK0|ABCAC_HUMAN ATP-binding cassette sub-family A member 12 OS=Homo sapiens GN=ABCA12 PE=1 SV=3	(RefSeq) ATP binding cassette subfamily A member 12	0.043839	0.0154586	0.0345206	0.0219207	0.0501266	0.0889873	0.154415	0.301061
ENSCHIG00000019394	11.4526	17.1704	5.73483	0.333995	-1.5821	0.0209408	1	LWLT01000021.1	39355764	39356666	+	903	CXorf21	102171048	-	-	-	veNOG00519	S	sp|Q32LD7|CX021_BOVIN Uncharacterized protein CXorf21 homolog OS=Bos taurus PE=2 SV=1	(RefSeq) chromosome X CXorf21 homolog	1.38314	0.532065	1.42578	1.25747	0.369705	0.446661	0.279724	0.340859
ENSCHIG00000019427	21.9041	29.4555	14.3526	0.487265	-1.03722	0.0442541	1	6	68441671	68491873	+	5646	SPATA18	102169570	GO:0005737;GO:0005741;GO:0006974;GO:0035694;GO:0035695;GO:0043231;	K22257	-	veNOG08723	R	sp|E1BLK7|MIEAP_BOVIN Mitochondria-eating protein OS=Bos taurus GN=SPATA18 PE=3 SV=1	(RefSeq) spermatogenesis associated 18	0.301655	0.18083	0.513077	0.271505	0.0886937	0.061232	0.268428	0.152644
ENSCHIG00000019435	50.8174	20.621	81.0138	3.9287	1.97405	0.000207436	1	18	59923580	59970630	-	3466	-	-	-	-	-	-	-	-	-	0.327591	0.745079	0.0154775	0.327609	2.00666	0.68159	1.63972	1.03013
ENSCHIG00000019596	10.8067	4.39098	17.2224	3.92222	1.97167	0.0252484	1	26	45818690	46885319	-	11816	PCDH15	102179442	-	K16500	-	veNOG07050	S	sp|Q96QU1|PCD15_HUMAN Protocadherin-15 OS=Homo sapiens GN=PCDH15 PE=1 SV=2	(RefSeq) protocadherin related 15	0.0240231	0.00508267	0.0317803	0.0288294	0.0423802	0.0438874	0.101541	0.130245
ENSCHIG00000019623	2.26359	0.252739	4.27444	16.9125	4.08002	0.0220951	1	18	64276412	64282371	-	1109	LOC102189064	102189064	-	K07980	-	veNOG13712	T	sp|P43629|KI3L1_HUMAN Killer cell immunoglobulin-like receptor 3DL1 OS=Homo sapiens GN=KIR3DL1 PE=1 SV=1	(RefSeq) putative killer cell immunoglobulin-like receptor like protein KIR3DP1	0	0.054154	0	0	0.200687	0.207824	0.170823	0.277543
ENSCHIG00000019693	3.07135	0.752401	5.39029	7.16413	2.84079	0.0326471	1	26	35493542	35526857	-	1672	LOC102185739	102185739	-	K17720	[EC:1.14.14.1]	veNOG03418	Q	sp|P33260|CP2CI_HUMAN Cytochrome P450 2C18 OS=Homo sapiens GN=CYP2C18 PE=1 SV=3	(RefSeq) cytochrome P450 2C18	0	0.0359192	0	0.0679123	0.133111	0.137845	0.226606	0.220906
ENSCHIG00000019751	10.0168	2.62445	17.4091	6.63342	2.72975	0.0106871	1	5	110089318	110177099	-	3873	ENTHD1	102185991	-	-	-	veNOG04386	F	sp|Q8IYW4|ENTD1_HUMAN ENTH domain-containing protein 1 OS=Homo sapiens GN=ENTHD1 PE=2 SV=1	(RefSeq) ENTH domain containing 1	0.0439748	0.0775327	0.0277021	0.0146591	0.316058	0.10414	0.130437	0.429149
ENSCHIG00000019780	4.18785	0.953837	7.42185	7.78105	2.95997	0.0102973	1	24	46431005	46629483	-	6207	LOXHD1	102181825	GO:0007605;GO:0032420;	-	-	veNOG05337	S	sp|Q8IVV2|LOXH1_HUMAN Lipoxygenase homology domain-containing protein 1 OS=Homo sapiens GN=LOXHD1 PE=2 SV=3	(RefSeq) lipoxygenase homology domains 1	0.0182927	0	0	0.0182938	0.0448208	0.0649807	0.101736	0.0595061
ENSCHIG00000019799	3.60644	6.27997	0.932916	0.148554	-2.75094	0.0319279	1	7	83393102	83398709	+	691	TEX43	102186860	-	-	-	veNOG19246	S	sp|A8SMG2|TEX43_BOVIN Testis-expressed protein 43 OS=Bos taurus GN=TEX43 PE=2 SV=2	(RefSeq) testis expressed 43	0.985901	0.521478	0.465804	0.246489	0.241565	0.0833853	0	0
ENSCHIG00000019924	6.14233	2.1872	10.0975	4.61661	2.20684	0.0171473	1	24	26085250	26130549	-	8329	DSG1	102187728	GO:0005911;GO:0009898;GO:0045295;GO:0050821;	K07596	-	veNOG00793	S	sp|Q03763|DSG1_BOVIN Desmoglein-1 OS=Bos taurus GN=DSG1 PE=1 SV=1	(RefSeq) desmoglein 1	0	0.0216317	0.0128815	0.027266	0.0334017	0.0691791	0.0682349	0.0960821
ENSCHIG00000020009	1.93915	0.252739	3.62556	14.3451	3.84248	0.0485074	1	4	31974851	31982379	-	1656	LOC100860748	100860748	-	K01197	[EC:3.2.1.35]	veNOG01259	G	sp|P38567|HYALP_HUMAN Hyaluronidase PH-20 OS=Homo sapiens GN=SPAM1 PE=1 SV=1	(RefSeq) hyaluronidase PH-20	0	0.0362662	0	0	0.100798	0.0347942	0.114398	0.22304
ENSCHIG00000020112	22.6886	11.936	33.4413	2.80172	1.48631	0.00606491	1	11	1832687	1846086	+	480	LOC102172271	102172271	-	-	-	KOG4788;veNOG19744	V	sp|Q28296|MAL_CANLF Myelin and lymphocyte protein OS=Canis lupus familiaris GN=MAL PE=2 SV=1	(RefSeq) myelin and lymphocyte protein	1.30101	2.12701	0.335282	2.12905	5.44814	2.76092	3.4205	4.10394
ENSCHIG00000020291	24.2592	33.5487	14.9698	0.44621	-1.16421	0.0380256	1	18	2761902	2768769	-	702	IL34	102173115	GO:0001934;GO:0005157;GO:0005615;GO:0008284;GO:0045651;GO:0045657;	K22633	-	veNOG14208	R	sp|A6QL48|IL34_BOVIN Interleukin-34 OS=Bos taurus GN=IL34 PE=2 SV=1	(RefSeq) interleukin 34	2.26439	3.07984	3.59162	2.58802	1.82298	0.574551	2.15889	0.438455
ENSCHIG00000020535	4.48889	0.706915	8.27087	11.7	3.54843	0.00273129	1	3	102111321	102215967	-	9114	-	-	-	-	-	-	-	-	-	0.0124581	0.00658951	0	0	0.0305248	0.0442544	0.0831437	0.0472804
ENSCHIG00000020586	84.4447	118.065	50.8245	0.43048	-1.21598	0.00527012	1	LWLT01000021.1	65573672	65593739	-	713	XG	102181023	GO:0005887;	-	-	veNOG24979;veNOG26082	S	sp|P55808|XG_HUMAN Glycoprotein Xg OS=Homo sapiens GN=XG PE=2 SV=1	(RefSeq) Xg blood group	12.0231	6.23311	12.6401	9.23684	6.47709	2.90925	2.39128	4.31691
ENSCHIG00000020629	125.471	183.368	67.5741	0.368516	-1.4402	0.000759836	1	17	450564	616788	-	6353	-	-	-	-	-	-	-	-	-	2.37702	1.21948	1.64659	1.73372	1.06849	0.308367	0.377713	0.649214
ENSCHIG00000020703	1.39602	0	2.79203	Inf	Inf	0.0443588	1	15	36709537	36710381	-	762	-	-	-	-	-	-	-	-	-	0	0	0	0	0	0.0756158	0.497225	0.242359
ENSCHIG00000020798	1267.06	1902.98	631.128	0.331651	-1.59226	0.0220138	1	1	108362995	108403709	+	870	RARRES1	102180972	-	-	-	veNOG09710	T	sp|P49788|TIG1_HUMAN Retinoic acid receptor responder protein 1 OS=Homo sapiens GN=RARRES1 PE=1 SV=2	(RefSeq) retinoic acid receptor responder 1	224.215	27.6123	174.192	108.329	14.7096	69.1431	33.461	44.7895
ENSCHIG00000021072	1.67076	0	3.34153	Inf	Inf	0.0227404	1	15	52610824	52625989	-	2093	ABCG4	102175224	GO:0042803;GO:0046982;GO:1990830;	K05680	-	veNOG01884	Q	sp|Q9H172|ABCG4_HUMAN ATP-binding cassette sub-family G member 4 OS=Homo sapiens GN=ABCG4 PE=1 SV=2	(RefSeq) ATP binding cassette subfamily G member 4	0	0	0	0	0.0265841	0.0825885	0.0905126	0.147059
ENSCHIG00000021102	3.65154	0.909488	6.39359	7.02988	2.8135	0.0240202	1	16	18093993	18350839	-	4557	-	-	-	-	-	-	-	-	-	0.0124581	0.013179	0.023544	0	0.0854693	0.0505765	0.0831437	0.0945608
ENSCHIG00000021200	1.56587	0	3.13175	Inf	Inf	0.0250604	1	29	39296496	39305345	-	1280	PAG-4	102169373	-	K06002	[EC:3.4.23.1]	KOG1339	O	sp|Q29432|PAG1_BOVIN Pregnancy-associated glycoprotein 1 OS=Bos taurus PE=1 SV=1	(RefSeq) pregnancy-associated glycoprotein 1-like	0	0	0	0	0.0869383	0.0900301	0.345339	0.048093
ENSCHIG00000021249	4.07344	1.39576	6.75112	4.83689	2.27408	0.0467182	1	4	13856693	13893468	-	3288	CLCN1	100750232	GO:0005247;GO:0005887;GO:0006821;GO:0006936;GO:0019227;GO:0042383;GO:0042803;GO:1902476;	K05010	-	veNOG00778	P	sp|P35523|CLCN1_HUMAN Chloride channel protein 1 OS=Homo sapiens GN=CLCN1 PE=1 SV=3	(RefSeq) chloride voltage-gated channel 1	0.0517988	0	0.0163154	0.0345345	0.0676892	0.0876205	0.172849	0.131056
ENSCHIG00000021361	17.7099	24.4789	10.9409	0.446952	-1.16181	0.0315671	1	8	59643303	59648068	-	577	SIT1	102177337	GO:0005886;GO:0019900;GO:0050863;	-	-	veNOG01956	T	sp|Q9Y3P8|SIT1_HUMAN Signaling threshold-regulating transmembrane adapter 1 OS=Homo sapiens GN=SIT1 PE=1 SV=1	(RefSeq) signaling threshold regulating transmembrane adaptor 1	4.32919	1.87352	2.13837	1.96793	0.771446	0.39944	0.87553	2.02708
ENSCHIG00000021444	2.8487	0.46757	5.22982	11.1851	3.48351	0.0216386	1	21	26757112	26812140	-	3282	TMC3	102177197	-	K21988	-	veNOG09652	S	sp|Q7Z5M5|TMC3_HUMAN Transmembrane channel-like protein 3 OS=Homo sapiens GN=TMC3 PE=2 SV=3	(RefSeq) transmembrane channel like 3	0	0.0182989	0.0163452	0	0	0.105337	0.134684	0.112539
ENSCHIG00000021485	7.23493	2.837	11.6329	4.10042	2.03577	0.0373367	1	13	20040697	20581742	+	6032	MALRD1	102187780	GO:0005737;GO:0005794;GO:0042632;GO:0070858;	-	-	veNOG04114	S	sp|Q5VYJ5|MALR1_HUMAN MAM and LDL-receptor class A domain-containing protein 1 OS=Homo sapiens GN=MALRD1 PE=1 SV=4	(RefSeq) MAM and LDL receptor class A domain containing 1	0.0376469	0	0.0177868	0.0564735	0.147588	0.0286568	0.0732814	0.173492
ENSCHIG00000021667	1.73147	0	3.46294	Inf	Inf	0.0175275	1	5	10060911	10063355	+	1937	MYF6	100861258	GO:0001228;GO:0001756;GO:0007519;GO:0035914;GO:0045892;GO:0045893;GO:0060415;	K18485	-	opiNOG06382;veNOG04246	K	sp|Q7YS80|MYF6_BOVIN Myogenic factor 6 OS=Bos taurus GN=MYF6 PE=2 SV=1	(RefSeq) myogenic factor 6	0	0	0	0	0.0861753	0.118987	0.0652015	0.127122
ENSCHIG00000021801	51.0786	33.3707	68.7866	2.06129	1.04355	0.0403117	1	16	26597510	26999792	+	15187	DNAH14	102182332	-	K10408	-	opiNOG16950;COG5245;veNOG12552	Z	sp|Q0VDD8|DYH14_HUMAN Dynein heavy chain 14, axonemal OS=Homo sapiens GN=DNAH14 PE=2 SV=3	(RefSeq) dynein axonemal heavy chain 14	0.0112145	0.233315	0.0211938	0.246733	0.201503	0.257991	0.316008	0.247258
ENSCHIG00000021842	3.48786	1.00805	5.96766	5.92002	2.5656	0.0352218	1	24	25976355	26008273	-	2964	DSG3	102183117	-	K07598	-	veNOG00793	S	sp|Q7YRU7|DSG3_CANLF Desmoglein-3 OS=Canis lupus familiaris GN=DSG3 PE=2 SV=1	(RefSeq) desmoglein 3	0	0.0607863	0	0.0191548	0.0750884	0.0388794	0.213049	0.124614
ENSCHIG00000022162	30.6939	43.5455	17.8422	0.409736	-1.28723	0.00928362	1	29	25803852	25809718	-	1918	LOC102168428	102168428	-	K17310	-	veNOG21188	R	sp|P35541|SAA_BOVIN Serum amyloid A protein OS=Bos taurus GN=SAA1 PE=1 SV=2	(RefSeq) serum amyloid A protein	2.04235	1.09593	1.76206	0.651222	0.406135	0.660909	0.362161	0.641909
ENSCHIG00000022366	174.751	236.091	113.411	0.480371	-1.05778	0.0144668	1	22	50929705	50932685	-	1166	KLHDC8B	102182548	GO:0005737;GO:0005829;GO:0030496;GO:0045171;GO:0098813;GO:0110070;GO:0140014;GO:1902410;	-	-	veNOG00585	R	sp|Q5E9V5|KLD8B_BOVIN Kelch domain-containing protein 8B OS=Bos taurus GN=KLHDC8B PE=2 SV=1	(RefSeq) kelch domain containing 8B	11.1011	9.78628	16.2407	11.7834	8.25541	5.92994	6.82384	1.79503
ENSCHIG00000022383	2.925	0.656749	5.19324	7.9075	2.98322	0.0357202	1	22	58082547	58146520	+	1323	WNT7A	102171665	GO:0000578;GO:0001502;GO:0002062;GO:0005102;GO:0005125;GO:0021846;GO:0032270;GO:0035115;GO:0035116;GO:0035313;GO:0042733;GO:0045893;GO:0045944;GO:0048018;GO:0048864;GO:0050768;GO:0051965;GO:0060054;GO:0060070;GO:0060071;GO:0060997;GO:0062009;GO:0071560;GO:0098978;GO:1904891;GO:1905606;GO:2000463;	K00572	-	veNOG03203;opiNOG00007	T	sp|Q1KYK5|WNT7A_PONPY Protein Wnt-7a OS=Pongo pygmaeus GN=WNT7A PE=3 SV=1	(RefSeq) Wnt family member 7A	0.0429112	0	0.0810961	0	0.46262	0.043552	0.0954613	0.279179
ENSCHIG00000022427	12.3867	5.2921	19.4812	3.68119	1.88017	0.048537	1	12	14628668	14800265	+	4227	LOC102173859	102173859	-	K05673	-	veNOG04741	Q	sp|O15439|MRP4_HUMAN Multidrug resistance-associated protein 4 OS=Homo sapiens GN=ABCC4 PE=1 SV=3	(RefSeq) multidrug resistance-associated protein 4-like	0.0671534	0.0710395	0.0380732	0.120883	0.368568	0.054525	0.16433	0.422336
ENSCHIG00000022706	1.34757	0	2.69515	Inf	Inf	0.0463767	1	11	101935638	102090627	+	2571	CFAP77	102186604	-	-	-	veNOG05575	S	sp|Q6ZQR2|CFA77_HUMAN Cilia- and flagella-associated protein 77 OS=Homo sapiens GN=CFAP77 PE=1 SV=1	(RefSeq) cilia and flagella associated protein 77	0	0	0	0	0.0432832	0.0448225	0.0736845	0.0718309
ENSCHIG00000022733	2.42767	0.499661	4.35567	8.71725	3.12387	0.0460344	1	18	20744739	20807263	+	4121	ABCC12	102183626	-	K05672	-	veNOG05821	Q	sp|Q96J65|MRP9_HUMAN Multidrug resistance-associated protein 9 OS=Homo sapiens GN=ABCC12 PE=1 SV=2	(RefSeq) ATP binding cassette subfamily C member 12	0	0	0	0.0275538	0.0405051	0.0279637	0.0919403	0.0746895
ENSCHIG00000022749	21.3778	29.2841	13.4714	0.460026	-1.12021	0.0469258	1	24	43116461	43137586	+	867	IMPA2	102178781	GO:0005737;GO:0008934;GO:0042803;GO:0046855;	K01092	[EC:3.1.3.25]	veNOG09482	G	sp|O14732|IMPA2_HUMAN Inositol monophosphatase 2 OS=Homo sapiens GN=IMPA2 PE=1 SV=1	(RefSeq) inositol monophosphatase 2	3.0121	1.93955	1.73248	1.50613	1.15517	0.797499	0.801181	0.781026
ENSCHIG00000022816	4.15944	0.46757	7.85131	16.7917	4.06968	0.00184363	1	3	7354369	7528671	-	11954	LOC102190288	102190288	-	K00699	[EC:2.4.1.17]	veNOG04121	G	sp|P35503|UD13_HUMAN UDP-glucuronosyltransferase 1-3 OS=Homo sapiens GN=UGT1A3 PE=1 SV=1	(RefSeq) UDP-glucuronosyltransferase 1-1	0	0.00502399	0.00448763	0	0.0232728	0.0192803	0.0633906	0.0411973
ENSCHIG00000023218	9.2995	3.59309	15.0059	4.17632	2.06223	0.0148836	1	12	50084768	50105547	+	4063	ATP12A	102172639	-	K01544	[EC:7.2.2.19]	veNOG02887	P	sp|P54707|AT12A_HUMAN Potassium-transporting ATPase alpha chain 2 OS=Homo sapiens GN=ATP12A PE=1 SV=3	(RefSeq) ATPase H+/K+ transporting non-gastric alpha2 subunit	0.0978096	0	0.0924232	0.0279472	0.0821667	0.269448	0.155421	0.303023
ENSCHIG00000023254	2.53189	0.505479	4.55831	9.01781	3.17278	0.0364764	1	29	36833746	36843535	-	1143	LOC102180463	102180463	-	K06002	[EC:3.4.23.1]	KOG1339	O	sp|Q29432|PAG1_BOVIN Pregnancy-associated glycoprotein 1 OS=Bos taurus PE=1 SV=1	(RefSeq) pregnancy-associated glycoprotein 1-like	0	0.105086	0	0	0.194718	0.0504106	0.441978	0.21543
ENSCHIG00000023260	19.6787	27.9307	11.4267	0.40911	-1.28944	0.0312543	1	10	56699170	56705011	+	892	FBXL22	102170151	-	K10288	-	veNOG02182	R	sp|Q2HJF2|FXL22_BOVIN F-box and leucine-rich protein 22 OS=Bos taurus GN=FBXL22 PE=2 SV=1	(RefSeq) F-box and leucine rich repeat protein 22	2.16393	2.28916	1.50351	1.59122	1.24755	0.645956	0.495553	0.552099
ENSCHIG00000023318	75.3557	41.5337	109.178	2.62866	1.39433	0.00210967	1	2	38056808	38272801	-	14160	UNC80	102168868	-	-	-	veNOG00444	S	sp|Q8N2C7|UNC80_HUMAN Protein unc-80 homolog OS=Homo sapiens GN=UNC80 PE=1 SV=2	(RefSeq) unc-80 homolog, NALCN activator	0.0882042	0.224789	0.280349	0.116276	0.518683	0.366224	0.396902	0.456476
ENSCHIG00000023325	6.25858	2.55685	9.96031	3.89555	1.96183	0.0496175	1	22	54851840	54978271	+	6739	SLC6A11	102188093	-	K05044	-	veNOG01765	P	sp|P31650|S6A11_MOUSE Sodium- and chloride-dependent GABA transporter 3 OS=Mus musculus GN=Slc6a11 PE=1 SV=2	(RefSeq) solute carrier family 6 member 11	0.0589702	0.00891183	0.00796039	0.0168496	0.156873	0.0855012	0	0.0913475
ENSCHIG00000023333	3.80485	0.691749	6.91796	10.0007	3.32203	0.00859239	1	10	64606507	64624729	+	2064	EPB42	102170150	GO:0000902;GO:0016020;GO:0020027;GO:0030863;GO:0048536;GO:0050801;GO:0055072;	-	-	veNOG10599	R	sp|O46510|EPB42_BOVIN Erythrocyte membrane protein band 4.2 OS=Bos taurus GN=EPB42 PE=2 SV=3	(RefSeq) erythrocyte membrane protein band 4.2	0.0275056	0	0.0259908	0.0275071	0.296534	0.0558326	0.122379	0.268426
ENSCHIG00000023391	236.721	156.456	316.987	2.02605	1.01867	0.0287306	1	2	105470907	105670688	+	3384	CSRNP3	102179892	GO:0001228;GO:0003700;GO:0005634;GO:0010923;GO:0043065;GO:0043565;GO:0045944;	K17494	-	veNOG08831	K	sp|Q8WYN3|CSRN3_HUMAN Cysteine/serine-rich nuclear protein 3 OS=Homo sapiens GN=CSRNP3 PE=2 SV=1	(RefSeq) cysteine and serine rich nuclear protein 3	2.33192	4.38358	2.59982	1.82874	7.66208	5.90836	6.94176	1.49168
ENSCHIG00000023467	17.5976	34.5072	0.687941	0.0199361	-5.64847	1.09546e-06	0.0225872	17	229933	230614	-	537	-	-	-	-	-	-	-	-	-	6.76606	1.45389	2.99693	4.33475	0.310841	0	0	0
ENSCHIG00000023559	11.8052	6.13273	17.4778	2.84992	1.51092	0.0284971	1	18	48652068	48663202	-	8724	WDR87	102177559	-	-	-	veNOG13641	R	sp|Q6ZQQ6|WDR87_HUMAN WD repeat-containing protein 87 OS=Homo sapiens GN=WDR87 PE=1 SV=3	(RefSeq) WD repeat-containing protein 87	0.0195225	0.0481887	0.0553422	0.0455551	0.051023	0.125489	0.195436	0.0846755
ENSCHIG00000023622	176.468	266.303	86.6329	0.325317	-1.62008	0.037181	1	17	30615648	30731464	+	2429	RXFP1	102188789	GO:0007188;GO:0007567;GO:0030154;GO:0030198;GO:0042562;GO:0060427;GO:0060658;	K04306	-	veNOG04484	T	sp|Q9HBX9|RXFP1_HUMAN Relaxin receptor 1 OS=Homo sapiens GN=RXFP1 PE=1 SV=2	(RefSeq) relaxin/insulin like family peptide receptor 1	10.5643	4.42576	10.2476	1.75303	1.92417	4.38846	1.53385	0.506868
ENSCHIG00000023665	4.10501	0.499661	7.71036	15.4312	3.94778	0.0178216	1	LWLT01000117.1	90050	114514	+	2691	-	-	-	-	-	-	-	-	-	0	0	0	0.042196	0.0206765	0.0856474	0.211196	0.297387
ENSCHIG00000023910	4.21767	0.979488	7.45585	7.61198	2.92827	0.0086924	1	3	66378135	66393019	-	1527	GBP2	-	GO:0005634;GO:0005654;GO:0005737;GO:0005794;GO:0005829;GO:0015629;GO:0034504;GO:0042803;GO:0048471;GO:0071346;GO:0071347;GO:0071356;	-	-	-	-	-	-	0.0371784	0.03933	0	0.0743611	0.255065	0.452804	0.20677	0.201569
ENSCHIG00000023934	815.675	497.624	1133.73	2.27828	1.18794	0.00318914	1	5	58938493	58952406	+	1346	AMDHD1	102185344	-	K01468	[EC:3.5.2.7]	veNOG03334	F	sp|A5PJV3|HUTI_BOVIN Probable imidazolonepropionase OS=Bos taurus GN=AMDHD1 PE=2 SV=1	(RefSeq) amidohydrolase domain containing 1	12.6534	27.8867	8.56886	38.0466	62.9986	37.5424	37.6259	51.5431
ENSCHIG00000023989	53.305	71.3288	35.2811	0.494627	-1.01559	0.0245365	1	5	98748462	98769176	+	1176	LOC102190765	102190765	-	-	-	veNOG20113	TV	sp|P27812|KRBBA_MOUSE Killer cell lectin-like receptor subfamily B member 1B allele A OS=Mus musculus GN=Klrb1b PE=1 SV=1	(RefSeq) killer cell lectin-like receptor subfamily B member 1B allele A	5.31026	2.24702	4.88097	2.36561	1.75059	2.30281	0.53697	2.09385
ENSCHIG00000024246	66.4795	104.883	28.0762	0.267691	-1.90136	0.00738228	1	23	22010512	22159603	-	2816	LOC102185917	102185917	-	K06751	-	veNOG06179;veNOG14518	SR	sp|P13752|HA1A_BOVIN BOLA class I histocompatibility antigen, alpha chain BL3-6 OS=Bos taurus PE=2 SV=1	(RefSeq) BOLA class I histocompatibility antigen, alpha chain BL3-7-like	3.8103	0.42654	2.47651	2.33873	0.45445	0.409228	0.470916	0.852558
ENSCHIG00000024587	5.93441	2.32799	9.54083	4.09832	2.03503	0.0487275	1	23	18684402	18693987	-	4830	PRSS16	102177765	-	K09649	[EC:3.4.-.-]	veNOG12778	O	sp|Q9NQE7|TSSP_HUMAN Thymus-specific serine protease OS=Homo sapiens GN=PRSS16 PE=2 SV=2	(RefSeq) protease, serine 16	0.0352618	0.0124341	0.0333199	0.0352638	0.0460791	0.0596473	0.13074	0.191177
ENSCHIG00000024796	1.76967	0	3.53935	Inf	Inf	0.028422	1	3	88540473	88564880	-	5047	LOC102183118	102183118	-	K01183	[EC:3.2.1.14]	veNOG00877	G	sp|Q6RY07|CHIA_RAT Acidic mammalian chitinase OS=Rattus norvegicus GN=Chia PE=2 SV=1	(RefSeq) acidic mammalian chitinase-like	0	0	0	0	0.022049	0	0.100095	0.0365915
ENSCHIG00000025064	17.7825	6.3474	29.2177	4.60309	2.2026	0.010132	1	7	93866516	93873014	+	4350	CLEC4G	102171965	GO:0002710;GO:0005886;GO:0030247;GO:0042130;	K10061	-	veNOG15350	TV	sp|Q6UXB4|CLC4G_HUMAN C-type lectin domain family 4 member G OS=Homo sapiens GN=CLEC4G PE=1 SV=1	(RefSeq) C-type lectin domain family 4 member G	0.0130509	0.0690308	0.0493288	0.208826	0.498846	0.238425	0.159684	0.580212
ENSCHIG00000025199	5.43481	1.00223	9.86738	9.84541	3.29945	0.00949131	1	5	25793673	25797808	-	2859	HOXC11	102177693	GO:0000978;GO:0001228;GO:0001501;GO:0001656;GO:0001759;GO:0005654;GO:0005829;GO:0009952;GO:0009954;GO:0042733;GO:0045944;GO:0060272;	K09296	-	veNOG01391	K	sp|O43248|HXC11_HUMAN Homeobox protein Hox-C11 OS=Homo sapiens GN=HOXC11 PE=1 SV=1	(RefSeq) homeobox C11	0	0.0210062	0	0.0595747	0.214077	0.161229	0.419659	0.0215317
ENSCHIG00000025223	2.14023	0	4.28047	Inf	Inf	0.00700927	1	4	18028846	18121694	+	1479	SVOPL	102176018	-	-	-	veNOG04682	R	sp|Q8N434|SVOPL_HUMAN Putative transporter SVOPL OS=Homo sapiens GN=SVOPL PE=2 SV=2	(RefSeq) SVOP like	0	0	0	0	0.112861	0.0389583	0.384265	0.124866
ENSCHIG00000025305	11.1058	17.2639	4.94768	0.28659	-1.80294	0.0167522	1	13	74153723	74154763	-	657	SPATA25	102181794	GO:0007283;	-	-	veNOG02896	S	sp|Q9BR10|SPT25_HUMAN Spermatogenesis-associated protein 25 OS=Homo sapiens GN=SPATA25 PE=1 SV=1	(RefSeq) spermatogenesis associated 25	2.93794	1.09693	1.71468	0.691321	0.592821	0.701605	0.38446	0.0936972
ENSCHIG00000025323	16.141	27.3673	4.91463	0.17958	-2.4773	0.000476086	1	19	37548001	37549578	+	756	HOXB4	-	GO:0000122;GO:0002011;GO:0003677;GO:0005634;GO:0005813;GO:0008283;GO:0009952;GO:0030097;GO:0045944;GO:0048103;GO:0048536;GO:0048539;GO:0048704;GO:0048705;GO:0060216;GO:0060218;GO:2000738;	-	-	-	-	-	-	1.50189	1.42992	3.97371	1.87747	0.147197	0.533512	0.167057	0.569991
ENSCHIG00000025483	96.1754	130.116	62.235	0.478305	-1.064	0.01772	1	4	21381554	21387739	-	579	TMEM140	-	-	-	-	-	-	-	-	12.5505	11.8247	19.0862	10.9823	8.0722	7.56315	7.63443	1.91375
ENSCHIG00000025608	61.9577	27.3187	96.5967	3.53591	1.82208	0.0413298	1	13	70877666	70997684	-	990	-	-	-	-	-	-	-	-	-	2.46583	0.667298	2.65516	0.974919	7.86836	5.06351	0.446498	8.1457
ENSCHIG00000025614	52.056	69.4232	34.6889	0.499672	-1.00095	0.0313181	1	24	60902009	60959833	+	1767	TNFRSF11A	102182930	GO:0001503;GO:0002250;GO:0004888;GO:0005031;GO:0005829;GO:0005886;GO:0007275;GO:0009897;GO:0009986;GO:0019955;GO:0030316;GO:0032496;GO:0033209;GO:0034097;GO:0034612;GO:0043507;GO:0045780;GO:0048535;GO:0051091;GO:0051092;GO:0060086;GO:0060749;GO:0070555;GO:0071812;GO:0071847;GO:0071848;GO:0072674;	K05147	-	veNOG04627	T	sp|Q9Y6Q6|TNR11_HUMAN Tumor necrosis factor receptor superfamily member 11A OS=Homo sapiens GN=TNFRSF11A PE=1 SV=1	(RefSeq) TNF receptor superfamily member 11a	2.15262	2.31119	3.64313	1.44588	1.3855	0.684779	1.92981	0.557411
ENSCHIG00000025704	676.088	904.055	448.122	0.49568	-1.01252	0.00917738	1	8	75895804	75897427	-	1338	CCL21	102175293	GO:0001768;GO:0001954;GO:0002407;GO:0007186;GO:0008009;GO:0030838;GO:0031274;GO:0031529;GO:0033630;GO:0034695;GO:0035759;GO:0042379;GO:0043123;GO:0043552;GO:0045860;GO:0046330;GO:0051209;GO:0051491;GO:0051897;GO:0060326;GO:0070374;GO:0090023;GO:0090630;GO:1903237;GO:2000147;GO:2000406;GO:2000529;GO:2000669;	K16062	-	veNOG23063	T	sp|Q8HYP5|CCL21_MACMU C-C motif chemokine 21 OS=Macaca mulatta GN=CCL21 PE=2 SV=1	(RefSeq) C-C motif chemokine ligand 21	53.7165	31.4199	38.1289	39.9714	18.2142	26.4411	8.11763	22.084
ENSCHIG00000025741	1.66835	0	3.33671	Inf	Inf	0.0227896	1	5	104443999	104492454	-	2158	DYRK4	102168612	-	K18669	[EC:2.7.12.1]	veNOG05515	T	sp|Q8BI55|DYRK4_MOUSE Dual specificity tyrosine-phosphorylation-regulated kinase 4 OS=Mus musculus GN=Dyrk4 PE=2 SV=1	(RefSeq) dual specificity tyrosine phosphorylation regulated kinase 4	0	0	0	0	0.0257834	0.0267003	0.175573	0.114104
ENSCHIG00000025836	73.6388	111.029	36.2484	0.326477	-1.61495	0.000893302	1	19	37580628	37584704	+	3318	HOXB2	102169903	GO:0002011;GO:0005634;GO:0005829;GO:0009952;GO:0009953;GO:0016607;GO:0021569;GO:0021570;GO:0021612;GO:0043565;GO:0045944;GO:0048704;GO:0048705;GO:0048857;	K09302	-	veNOG11013	K	sp|P14652|HXB2_HUMAN Homeobox protein Hox-B2 OS=Homo sapiens GN=HOXB2 PE=1 SV=1	(RefSeq) homeobox B2	1.38592	1.66523	3.37909	1.67689	0.670772	0.382045	0.894496	0.538039
ENSCHIG00000025838	2.59568	0	5.19135	Inf	Inf	0.0168869	1	3	31507359	31567067	+	1899	C8A	102171024	GO:0005579;GO:0006956;	K03997	-	veNOG07642	O	sp|P07357|CO8A_HUMAN Complement component C8 alpha chain OS=Homo sapiens GN=C8A PE=1 SV=2	(RefSeq) complement C8 alpha chain	0	0	0	0	0.0585998	0.0303419	0.166265	0.324166
ENSCHIG00000026185	2.14497	0	4.28993	Inf	Inf	0.00658854	1	19	44798246	44837116	-	1998	-	-	-	-	-	-	-	-	-	0	0	0	0	0.0278481	0.115354	0.252843	0.092431
ENSCHIG00000026300	56.3179	78.4141	34.2216	0.436422	-1.19621	0.00888225	1	2	16823024	16836626	+	1443	HTR2B	102178674	GO:0001755;GO:0001819;GO:0001938;GO:0001965;GO:0002031;GO:0003007;GO:0003300;GO:0004993;GO:0004993;GO:0005096;GO:0005654;GO:0005737;GO:0005886;GO:0006874;GO:0007186;GO:0007202;GO:0007205;GO:0007210;GO:0007507;GO:0008144;GO:0008284;GO:0010507;GO:0010513;GO:0014033;GO:0014065;GO:0014827;GO:0016310;GO:0019722;GO:0019934;GO:0042310;GO:0042493;GO:0043066;GO:0043123;GO:0043406;GO:0048598;GO:0050715;GO:…	K04157	-	veNOG12313	T	sp|P41595|5HT2B_HUMAN 5-hydroxytryptamine receptor 2B OS=Homo sapiens GN=HTR2B PE=1 SV=1	(RefSeq) 5-hydroxytryptamine receptor 2B	5.15389	2.5804	2.89973	2.55742	2.00506	0.878464	0.96275	1.49312
ENSCHIG00000026301	2.44234	0	4.88468	Inf	Inf	0.0034083	1	5	27262870	27280009	-	1485	LOC102184693	102184693	-	K07605	-	veNOG15231	S	sp|P78386|KRT85_HUMAN Keratin, type II cuticular Hb5 OS=Homo sapiens GN=KRT85 PE=1 SV=1	(RefSeq) keratin, type II cuticular Hb5	0	0	0	0	0.187342	0.0388009	0.255142	0.248724
ENSCHIG00000026353	1.41245	0	2.8249	Inf	Inf	0.0437102	1	5	41153489	41155139	+	1431	-	-	-	-	-	-	-	-	-	0	0	0	0	0.0388823	0	0.220642	0.172073
ENSCHIG00000026405	37.9453	14.6323	61.2584	4.18653	2.06576	0.0250543	1	14	73523555	73755909	+	10122	TG	100750237	GO:0015705;GO:0030878;GO:0031641;GO:0042403;	K10809	-	veNOG08913	R	sp|P01267|THYG_BOVIN Thyroglobulin OS=Bos taurus GN=TG PE=1 SV=1	(RefSeq) thyroglobulin	0.123392	0.0474664	0.0953973	0.0841356	0.230874	0.244777	0.23083	0.602089
ENSCHIG00000026594	8.22519	2.69621	13.7542	5.1013	2.35086	0.00388206	1	5	114664539	114749943	-	3868	SMC1B	102174006	GO:0000775;GO:0000794;GO:0000795;GO:0000800;GO:0003677;GO:0005654;GO:0005829;GO:0007062;GO:0030893;GO:0034991;GO:0051321;	K06636	-	veNOG05934	D	sp|Q8NDV3|SMC1B_HUMAN Structural maintenance of chromosomes protein 1B OS=Homo sapiens GN=SMC1B PE=2 SV=2	(RefSeq) structural maintenance of chromosomes 1B	0.0146772	0.0310532	0.0138689	0.102746	0.244542	0.0446892	0.326513	0.19098
ENSCHIG00000026709	21.5691	30.0081	13.13	0.437549	-1.19248	0.0301302	1	18	58526961	58535469	-	1970	LOC102184990	102184990	-	K06738	-	veNOG03527;veNOG08634	T	sp|O15389|SIGL5_HUMAN Sialic acid-binding Ig-like lectin 5 OS=Homo sapiens GN=SIGLEC5 PE=1 SV=1	(RefSeq) sialic acid-binding Ig-like lectin 5	1.41208	0.884085	0.925854	0.489934	0.310683	0.380229	0.512874	0.312483
ENSCHIG00000026884	13.1185	5.53788	20.6992	3.73774	1.90217	0.0245274	1	16	59388188	59470188	+	3297	TDRD5	102183445	GO:0007286;GO:0030719;GO:0033391;GO:0043046;GO:0071546;	K18407	-	veNOG12671	K	sp|E1BPH3|TDRD5_BOVIN Tudor domain-containing protein 5 OS=Bos taurus GN=TDRD5 PE=3 SV=1	(RefSeq) tudor domain containing 5	0.0516574	0	0.0650835	0.275522	0.540035	0.13981	0.229837	0.485452
ENSCHIG00000027115	1.40703	0	2.81406	Inf	Inf	0.0439222	1	7	31228608	31315244	-	826	LOC102187402	102187402	-	-	-	euNOG10696;KOG1225;veNOG02085;veNOG25465	ST	sp|Q9NT68|TEN2_HUMAN Teneurin-2 OS=Homo sapiens GN=TENM2 PE=1 SV=3	(RefSeq) teneurin-2	0	0	0	0	0.134723	0.069757	0.1529	0.372634
ENSCHIG00000027130	160.603	68.0934	253.113	3.71714	1.89419	0.0169611	1	3	63578257	63633286	+	3525	CLCA2	102186735	GO:0005254;GO:0005634;GO:0005829;GO:0005886;GO:0005886;GO:0006821;GO:0015276;GO:0030054;GO:0031965;	K05028	-	veNOG02674	W	sp|Q9UQC9|CLCA2_HUMAN Calcium-activated chloride channel regulator 2 OS=Homo sapiens GN=CLCA2 PE=1 SV=2	(RefSeq) chloride channel accessory 2	0.338213	2.12968	0.867452	1.25629	3.50417	3.43264	8.25846	1.53679
