# Supplementary material for: Comprehensive analysis of mRNAs and miRNAs in the ovarian follicles of uniparous and multiple goats at estrus phase
Source: BMC Genomics. 2020 Mar 30;21:267. doi: 10.1186/s12864-020-6671-4 (PMC7106838; doi:10.1186/s12864-020-6671-4)
Supplement: Supplementary file 3 — Additional file 3. RNA-seq data of DEmiRNA expression in large and small follicles from uniparous and multiple goats. [file 12864_2020_6671_MOESM3_ESM.xlsx]

## Sheet: Uni-L vs Mul-L
id	baseMean	baseMeanA	baseMeanB	foldChange	log2FoldChange	pval	padj	Regulation	1LF	2LF	3LF	4LF	5LF	6LF	7LF	8LF
chi-miR-182	16158.7	32299.7	17.7543	0.000549673	-10.8291	0.00160741	0.419477	Down Regulation	17	14374	1639	14750	65	16	13	32
chi-miR-122	154660	309137	182.352	0.000589875	-10.7273	0.002168	0.419477	Down Regulation	243	181340	10146	91036	174	730	192	265
chi-miR-133b	22975.7	45893	58.4473	0.00127356	-9.61692	0.0031229	0.419477	Down Regulation	313	15633	312	27526	170	158	35	67
chi-miR-206	72262.8	144507	18.7744	0.00012992	-12.9101	0.00516716	0.419477	Down Regulation	162	104054	5786	18972	66	40	12	19
chi-miR-141	712.793	1409.63	15.9573	0.0113202	-6.46496	0.00590327	0.419477	Down Regulation	13	594	1073	254	25	8	5	72
chi-miR-34b-5p	4650.63	9291	10.2567	0.00110394	-9.82312	0.00678129	0.419477	Down Regulation	58	2987	32	5800	18	29	11	17
chi-miR-451-5p	427233	848080	6385.26	0.00752908	-7.05331	0.00681285	0.419477	Down Regulation	8824	341565	100203	404722	6486	11002	8834	18892
chi-miR-1	622689	1.23586e+06	9514.09	0.00769833	-7.02124	0.012539	0.675539	Down Regulation	38554	431283	72835	697331	33196	12574	7175	15161
chi-miR-496-5p	1.49338	0.132285	2.85447	21.5782	4.4315	0.0205538	0.956971	Up Regulation	1	0	0	0	2	4	4	10
chi-miR-34c-5p	9704.67	19326.2	83.1869	0.00430437	-7.85998	0.0222035	0.956971	Down Regulation	342	4501	2288	13139	177	197	117	113
chi-miR-133a-3p	68575.4	136569	582.204	0.00426309	-7.87388	0.02819	1	Down Regulation	3250	28144	2513	102964	1894	1223	458	662
chi-miR-1224	1.50723	2.1674	0.847067	0.390822	-1.35542	0.0394023	1	Down Regulation	10	0	2	0	2	1	2	1
chi-miR-543-5p	2.28963	0.55456	4.02471	7.25747	2.85947	0.0405677	1	Up Regulation	1	0	1	0	6	9	8	6
chi-miR-215-5p	10979.2	21812.3	146.106	0.00669834	-7.22198	0.0428176	1	Down Regulation	212	13358	122	5976	317	170	282	263
chi-miR-154b-3p	17.3393	2.38113	32.2975	13.5639	3.7617	0.0448126	1	Up Regulation	18	0	0	0	17	110	43	67
chi-miR-665	78.5172	24.4659	132.569	5.41851	2.4379	0.0457891	1	Up Regulation	66	4	12	6	96	406	292	174

## Sheet: Uni-S and Mul-S
id	baseMean	baseMeanA	baseMeanB	foldChange	log2FoldChange	pval	padj	Regulation	1SF	2SF	3SF	4SF	5SF	6SF	7SF	8SF	9SF
chi-miR-122	205499	462269	83.2966	0.000180191	-12.4382	0.00123667	0.530531	Down Regulation	76	195290	93977	209	436	156	15	58	20
chi-miR-451-5p	639638	1.4357e+06	2787.29	0.00194141	-9.00868	0.00944703	1	Down Regulation	1920	566906	348930	4582	7820	2474	2072	4619	4598
chi-miR-206	85497.9	192308	49.8794	0.000259373	-11.9127	0.0107099	1	Down Regulation	92	95765	17931	77	163	80	56	41	39
chi-miR-141	2273.33	5089.12	20.7031	0.0040681	-7.94143	0.0117947	1	Down Regulation	5	1778	1574	20	14	61	22	19	38
chi-miR-182	13536.6	30433.2	19.3943	0.000637274	-10.6158	0.0139328	1	Down Regulation	11	14479	3819	52	31	56	21	17	19
chi-miR-200a	30833.2	68979.9	315.826	0.00457853	-7.7709	0.0318403	1	Down Regulation	256	19249	28360	383	526	767	285	343	469
chi-miR-184	9547.15	21471.5	7.65294	0.000356422	-11.4541	0.0382563	1	Down Regulation	8	12057	15	3	19	11	9	7	12
