# Supplementary material for: Comprehensive analysis of mRNAs and miRNAs in the ovarian follicles of uniparous and multiple goats at estrus phase
Source: BMC Genomics. 2020 Mar 30;21:267. doi: 10.1186/s12864-020-6671-4 (PMC7106838; doi:10.1186/s12864-020-6671-4)
Supplement: Supplementary file 4 — Additional file 4. The significant Go term of DEmRNAs in large and small follicles from uniparous and multiple goats. [file 12864_2020_6671_MOESM4_ESM.xlsx]

## Sheet: Uni-L vs Mul-L
Category	GO.ID	Term	Up	Down	DEG	Total	Pvalue	FDR	Up_Gene	Down_Gene
BP	GO:0009952	anterior/posterior pattern specification	5	6	11	170	1.2e-07	0.00027024	ENSCHIG00000004716,ENSCHIG00000014836,ENSCHIG00000021667,ENSCHIG00000025199,ENSCHIG00000026884	ENSCHIG00000008881,ENSCHIG00000013978,ENSCHIG00000014291,ENSCHIG00000017532,ENSCHIG00000025323,ENSCHIG00000025836
BP	GO:0060216	definitive hemopoiesis	1	3	4	17	9.3e-06	0.006193	ENSCHIG00000004716	ENSCHIG00000013978,ENSCHIG00000019360,ENSCHIG00000025323
BP	GO:0003002	regionalization	5	6	11	269	1.1e-05	0.006193	ENSCHIG00000004716,ENSCHIG00000014836,ENSCHIG00000021667,ENSCHIG00000025199,ENSCHIG00000026884	ENSCHIG00000008881,ENSCHIG00000013978,ENSCHIG00000014291,ENSCHIG00000017532,ENSCHIG00000025323,ENSCHIG00000025836
BP	GO:0007389	pattern specification process	6	6	12	323	1.1e-05	0.006193	ENSCHIG00000004716,ENSCHIG00000014836,ENSCHIG00000021667,ENSCHIG00000022383,ENSCHIG00000025199,ENSCHIG00000026884	ENSCHIG00000008881,ENSCHIG00000013978,ENSCHIG00000014291,ENSCHIG00000017532,ENSCHIG00000025323,ENSCHIG00000025836
BP	GO:0048705	skeletal system morphogenesis	2	7	9	184	1.8e-05	0.0081072	ENSCHIG00000022383,ENSCHIG00000025199	ENSCHIG00000008881,ENSCHIG00000013978,ENSCHIG00000014291,ENSCHIG00000014322,ENSCHIG00000017532,ENSCHIG00000025323,ENSCHIG00000025836
BP	GO:0048706	embryonic skeletal system development	2	5	7	108	2.8e-05	0.0105093	ENSCHIG00000004716,ENSCHIG00000025199	ENSCHIG00000008881,ENSCHIG00000013978,ENSCHIG00000017532,ENSCHIG00000025323,ENSCHIG00000025836
BP	GO:0048704	embryonic skeletal system morphogenesis	1	5	6	82	5.4e-05	0.0173726	ENSCHIG00000025199	ENSCHIG00000008881,ENSCHIG00000013978,ENSCHIG00000017532,ENSCHIG00000025323,ENSCHIG00000025836
BP	GO:0001501	skeletal system development	4	7	11	363	0.00017	0.047855	ENSCHIG00000004716,ENSCHIG00000014836,ENSCHIG00000022383,ENSCHIG00000025199	ENSCHIG00000008881,ENSCHIG00000013978,ENSCHIG00000014291,ENSCHIG00000014322,ENSCHIG00000017532,ENSCHIG00000025323,ENSCHIG00000025836
BP	GO:0034694	response to prostaglandin	0	3	3	15	0.00023	0.0575511	-	ENSCHIG00000012516,ENSCHIG00000014291,ENSCHIG00000025704
CC	GO:0044421	extracellular region part	8	5	13	658	0.00046	0.103592	ENSCHIG00000007017,ENSCHIG00000007308,ENSCHIG00000013903,ENSCHIG00000017256,ENSCHIG00000017391,ENSCHIG00000018003,ENSCHIG00000018630,ENSCHIG00000019018	ENSCHIG00000014291,ENSCHIG00000016807,ENSCHIG00000019360,ENSCHIG00000020291,ENSCHIG00000022366
CC	GO:0005576	extracellular region	8	6	14	764	0.00057	0.116695	ENSCHIG00000007017,ENSCHIG00000007308,ENSCHIG00000013903,ENSCHIG00000017256,ENSCHIG00000017391,ENSCHIG00000018003,ENSCHIG00000018630,ENSCHIG00000019018	ENSCHIG00000012516,ENSCHIG00000014291,ENSCHIG00000016807,ENSCHIG00000019360,ENSCHIG00000020291,ENSCHIG00000022366
MF	GO:0004953	icosanoid receptor activity	0	2	2	7	0.0012	0.216538	-	ENSCHIG00000006431,ENSCHIG00000012516
BP	GO:0048598	embryonic morphogenesis	4	7	11	459	0.00125	0.216538	ENSCHIG00000004716,ENSCHIG00000014836,ENSCHIG00000022383,ENSCHIG00000025199	ENSCHIG00000008881,ENSCHIG00000013978,ENSCHIG00000014291,ENSCHIG00000017532,ENSCHIG00000025323,ENSCHIG00000025836,ENSCHIG00000026300
BP	GO:0021546	rhombomere development	0	2	2	7	0.00137	0.220374	-	ENSCHIG00000013978,ENSCHIG00000025836
BP	GO:0009887	animal organ morphogenesis	5	9	14	704	0.00161	0.23646	ENSCHIG00000017147,ENSCHIG00000018003,ENSCHIG00000021667,ENSCHIG00000022383,ENSCHIG00000025199	ENSCHIG00000008881,ENSCHIG00000013138,ENSCHIG00000013978,ENSCHIG00000014291,ENSCHIG00000014322,ENSCHIG00000017532,ENSCHIG00000025323,ENSCHIG00000025836,ENSCHIG00000026300
BP	GO:0070542	response to fatty acid	0	3	3	29	0.00168	0.23646	-	ENSCHIG00000012516,ENSCHIG00000014291,ENSCHIG00000025704
BP	GO:0015698	inorganic anion transport	3	1	4	66	0.00208	0.242523	ENSCHIG00000021249,ENSCHIG00000026405,ENSCHIG00000027130	ENSCHIG00000017332
CC	GO:0031012	extracellular matrix	4	1	5	136	0.00238	0.242523	ENSCHIG00000007017,ENSCHIG00000007308,ENSCHIG00000018003,ENSCHIG00000018630	ENSCHIG00000019360
BP	GO:0009954	proximal/distal pattern formation	3	0	3	33	0.00245	0.242523	ENSCHIG00000004716,ENSCHIG00000014836,ENSCHIG00000025199	-
MF	GO:0005254	chloride channel activity	2	1	3	36	0.0027	0.242523	ENSCHIG00000021249,ENSCHIG00000027130	ENSCHIG00000017332
BP	GO:0002011	morphogenesis of an epithelial sheet	1	2	3	38	0.00368	0.242523	ENSCHIG00000022383	ENSCHIG00000025323,ENSCHIG00000025836
BP	GO:2000027	regulation of organ morphogenesis	3	2	5	127	0.00386	0.242523	ENSCHIG00000018003,ENSCHIG00000022383,ENSCHIG00000025199	ENSCHIG00000014291,ENSCHIG00000017532
BP	GO:0071379	cellular response to prostaglandin stimulus	0	2	2	12	0.00419	0.242523	-	ENSCHIG00000012516,ENSCHIG00000014291
MF	GO:0008144	drug binding	1	2	3	42	0.0042	0.242523	ENSCHIG00000019018	ENSCHIG00000014291,ENSCHIG00000026300
MF	GO:0015108	chloride transmembrane transporter activity	2	1	3	42	0.0042	0.242523	ENSCHIG00000021249,ENSCHIG00000027130	ENSCHIG00000017332
BP	GO:0048513	animal organ development	13	15	28	2122	0.00436	0.242523	ENSCHIG00000004716,ENSCHIG00000014836,ENSCHIG00000015143,ENSCHIG00000015383,ENSCHIG00000017147,ENSCHIG00000017256,ENSCHIG00000018003,ENSCHIG00000019371,ENSCHIG00000021667,ENSCHIG00000022383,ENSCHIG00000023333,ENSCHIG00000025199,ENSCHIG00000026405	ENSCHIG00000004293,ENSCHIG00000008881,ENSCHIG00000013138,ENSCHIG00000013978,ENSCHIG00000014291,ENSCHIG00000014322,ENSCHIG00000017532,ENSCHIG00000018311,ENSCHIG00000019360,ENSCHIG00000020291,ENSCHIG00000023622,ENSCHIG00000025323,ENSCHIG00000025614,ENSCHIG00000025836,ENSCHIG00000026300
BP	GO:0008584	male gonad development	3	1	4	81	0.00438	0.242523	ENSCHIG00000004716,ENSCHIG00000014836,ENSCHIG00000017147	ENSCHIG00000014291
BP	GO:0046546	development of primary male sexual characteristics	3	1	4	82	0.00458	0.242523	ENSCHIG00000004716,ENSCHIG00000014836,ENSCHIG00000017147	ENSCHIG00000014291
MF	GO:0005253	anion channel activity	2	1	3	44	0.0048	0.242523	ENSCHIG00000021249,ENSCHIG00000027130	ENSCHIG00000017332
BP	GO:0006821	chloride transport	2	1	3	44	0.00558	0.242523	ENSCHIG00000021249,ENSCHIG00000027130	ENSCHIG00000017332
BP	GO:0018149	peptide cross-linking	1	1	2	14	0.00571	0.242523	ENSCHIG00000017256	ENSCHIG00000011768
BP	GO:0034695	response to prostaglandin E	0	2	2	14	0.00571	0.242523	-	ENSCHIG00000014291,ENSCHIG00000025704
BP	GO:0048535	lymph node development	0	2	2	15	0.00656	0.242523	-	ENSCHIG00000018311,ENSCHIG00000025614
BP	GO:0060218	hematopoietic stem cell differentiation	0	2	2	15	0.00656	0.242523	-	ENSCHIG00000014291,ENSCHIG00000025323
CC	GO:0071944	cell periphery	15	10	25	2267	0.0066	0.242523	ENSCHIG00000007908,ENSCHIG00000012588,ENSCHIG00000015584,ENSCHIG00000015652,ENSCHIG00000015754,ENSCHIG00000017256,ENSCHIG00000017391,ENSCHIG00000019018,ENSCHIG00000019371,ENSCHIG00000019924,ENSCHIG00000021249,ENSCHIG00000023333,ENSCHIG00000025064,ENSCHIG00000025838,ENSCHIG00000027130	ENSCHIG00000004293,ENSCHIG00000012516,ENSCHIG00000013878,ENSCHIG00000014029,ENSCHIG00000017332,ENSCHIG00000017513,ENSCHIG00000020586,ENSCHIG00000021361,ENSCHIG00000025614,ENSCHIG00000026300
CC	GO:0036024	protein C inhibitor-TMPRSS7 complex	1	0	1	1	0.00688	0.242523	ENSCHIG00000017391	-
CC	GO:0036025	protein C inhibitor-TMPRSS11E complex	1	0	1	1	0.00688	0.242523	ENSCHIG00000017391	-
CC	GO:0036026	protein C inhibitor-PLAT complex	1	0	1	1	0.00688	0.242523	ENSCHIG00000017391	-
CC	GO:0036027	protein C inhibitor-PLAU complex	1	0	1	1	0.00688	0.242523	ENSCHIG00000017391	-
CC	GO:0036028	protein C inhibitor-thrombin complex	1	0	1	1	0.00688	0.242523	ENSCHIG00000017391	-
CC	GO:0036029	protein C inhibitor-KLK3 complex	1	0	1	1	0.00688	0.242523	ENSCHIG00000017391	-
CC	GO:0036030	protein C inhibitor-plasma kallikrein complex	1	0	1	1	0.00688	0.242523	ENSCHIG00000017391	-
CC	GO:0097181	protein C inhibitor-coagulation factor V complex	1	0	1	1	0.00688	0.242523	ENSCHIG00000017391	-
CC	GO:0097182	protein C inhibitor-coagulation factor Xa complex	1	0	1	1	0.00688	0.242523	ENSCHIG00000017391	-
CC	GO:0097183	protein C inhibitor-coagulation factor XI complex	1	0	1	1	0.00688	0.242523	ENSCHIG00000017391	-
MF	GO:0001631	cysteinyl leukotriene receptor activity	0	1	1	1	0.0079	0.242523	-	ENSCHIG00000006431
MF	GO:0008131	primary amine oxidase activity	1	0	1	1	0.0079	0.242523	ENSCHIG00000019018	-
MF	GO:0030021	extracellular matrix structural constituent conferring compression resistance	1	0	1	1	0.0079	0.242523	ENSCHIG00000018003	-
MF	GO:0030345	structural constituent of tooth enamel	1	0	1	1	0.0079	0.242523	ENSCHIG00000018003	-
MF	GO:0052597	diamine oxidase activity	1	0	1	1	0.0079	0.242523	ENSCHIG00000019018	-
CC	GO:0005891	voltage-gated calcium channel complex	2	0	2	20	0.00818	0.242523	ENSCHIG00000007908,ENSCHIG00000015754	-
BP	GO:0010360	negative regulation of anion channel activity	0	1	1	1	0.00824	0.242523	-	ENSCHIG00000017332
BP	GO:0014827	intestine smooth muscle contraction	0	1	1	1	0.00824	0.242523	-	ENSCHIG00000026300
BP	GO:0035695	mitophagy by induced vacuole formation	0	1	1	1	0.00824	0.242523	-	ENSCHIG00000019427
BP	GO:0035759	mesangial cell-matrix adhesion	0	1	1	1	0.00824	0.242523	-	ENSCHIG00000025704
BP	GO:0035874	cellular response to copper ion starvation	1	0	1	1	0.00824	0.242523	ENSCHIG00000019018	-
BP	GO:0036305	ameloblast differentiation	1	0	1	1	0.00824	0.242523	ENSCHIG00000018003	-
BP	GO:0044332	Wnt signaling pathway involved in dorsal/ventral axis specification	0	1	1	1	0.00824	0.242523	-	ENSCHIG00000014291
BP	GO:0044345	stromal-epithelial cell signaling involved in prostate gland development	0	1	1	1	0.00824	0.242523	-	ENSCHIG00000014291
BP	GO:0045578	negative regulation of B cell differentiation	0	1	1	1	0.00824	0.242523	-	ENSCHIG00000014291
BP	GO:0060427	lung connective tissue development	0	1	1	1	0.00824	0.242523	-	ENSCHIG00000023622
BP	GO:0060618	nipple development	0	1	1	1	0.00824	0.242523	-	ENSCHIG00000023622
BP	GO:0060658	nipple morphogenesis	0	1	1	1	0.00824	0.242523	-	ENSCHIG00000023622
BP	GO:0071798	response to prostaglandin D	0	1	1	1	0.00824	0.242523	-	ENSCHIG00000012516
BP	GO:0071799	cellular response to prostaglandin D stimulus	0	1	1	1	0.00824	0.242523	-	ENSCHIG00000012516
BP	GO:0090246	convergent extension involved in somitogenesis	0	1	1	1	0.00824	0.242523	-	ENSCHIG00000014291
BP	GO:0097184	response to azide	1	0	1	1	0.00824	0.242523	ENSCHIG00000019018	-
BP	GO:0097185	cellular response to azide	1	0	1	1	0.00824	0.242523	ENSCHIG00000019018	-
BP	GO:1902310	positive regulation of peptidyl-serine dephosphorylation	0	1	1	1	0.00824	0.242523	-	ENSCHIG00000019000
BP	GO:1902939	negative regulation of intracellular calcium activated chloride channel activity	0	1	1	1	0.00824	0.242523	-	ENSCHIG00000017332
BP	GO:1903796	negative regulation of inorganic anion transmembrane transport	0	1	1	1	0.00824	0.242523	-	ENSCHIG00000017332
BP	GO:2000053	regulation of Wnt signaling pathway involved in dorsal/ventral axis specification	0	1	1	1	0.00824	0.242523	-	ENSCHIG00000014291
BP	GO:2000054	negative regulation of Wnt signaling pathway involved in dorsal/ventral axis specification	0	1	1	1	0.00824	0.242523	-	ENSCHIG00000014291
BP	GO:2000080	negative regulation of canonical Wnt signaling pathway involved in controlling type B pancreatic cell proliferation	0	1	1	1	0.00824	0.242523	-	ENSCHIG00000014291
BP	GO:2000527	regulation of myeloid dendritic cell chemotaxis	0	1	1	1	0.00824	0.242523	-	ENSCHIG00000025704
BP	GO:2000529	positive regulation of myeloid dendritic cell chemotaxis	0	1	1	1	0.00824	0.242523	-	ENSCHIG00000025704
CC	GO:0005886	plasma membrane	14	10	24	2182	0.00834	0.242523	ENSCHIG00000007908,ENSCHIG00000012588,ENSCHIG00000015584,ENSCHIG00000015652,ENSCHIG00000015754,ENSCHIG00000017256,ENSCHIG00000017391,ENSCHIG00000019018,ENSCHIG00000019371,ENSCHIG00000019924,ENSCHIG00000021249,ENSCHIG00000025064,ENSCHIG00000025838,ENSCHIG00000027130	ENSCHIG00000004293,ENSCHIG00000012516,ENSCHIG00000013878,ENSCHIG00000014029,ENSCHIG00000017332,ENSCHIG00000017513,ENSCHIG00000020586,ENSCHIG00000021361,ENSCHIG00000025614,ENSCHIG00000026300
BP	GO:0061436	establishment of skin barrier	1	1	2	17	0.0084	0.242523	ENSCHIG00000019371	ENSCHIG00000004293
BP	GO:0046661	male sex differentiation	3	1	4	99	0.00887	0.252851	ENSCHIG00000004716,ENSCHIG00000014836,ENSCHIG00000017147	ENSCHIG00000014291
BP	GO:0009790	embryo development	6	7	13	768	0.00936	0.255046	ENSCHIG00000004716,ENSCHIG00000014836,ENSCHIG00000021667,ENSCHIG00000022383,ENSCHIG00000025199,ENSCHIG00000026884	ENSCHIG00000008881,ENSCHIG00000013978,ENSCHIG00000014291,ENSCHIG00000017532,ENSCHIG00000025323,ENSCHIG00000025836,ENSCHIG00000026300
BP	GO:0009798	axis specification	2	1	3	53	0.00936	0.255046	ENSCHIG00000022383,ENSCHIG00000026884	ENSCHIG00000014291
BP	GO:0033561	regulation of water loss via skin	1	1	2	18	0.0094	0.255046	ENSCHIG00000019371	ENSCHIG00000004293
BP	GO:0060065	uterus development	2	0	2	18	0.0094	0.255046	ENSCHIG00000004716,ENSCHIG00000014836	-
MF	GO:0015103	inorganic anion transmembrane transporter activity	2	1	3	57	0.01	0.268095	ENSCHIG00000021249,ENSCHIG00000027130	ENSCHIG00000017332
BP	GO:0070555	response to interleukin-1	1	2	3	55	0.01036	0.273576	ENSCHIG00000023910	ENSCHIG00000014291,ENSCHIG00000025614
BP	GO:0006956	complement activation	1	1	2	19	0.01045	0.273576	ENSCHIG00000025838	ENSCHIG00000014396
BP	GO:0042493	response to drug	1	3	4	107	0.01157	0.273576	ENSCHIG00000019018	ENSCHIG00000000346,ENSCHIG00000014291,ENSCHIG00000026300
MF	GO:0043394	proteoglycan binding	1	1	2	21	0.0116	0.273576	ENSCHIG00000007017	ENSCHIG00000016807
BP	GO:0048562	embryonic organ morphogenesis	1	5	6	232	0.01197	0.273576	ENSCHIG00000025199	ENSCHIG00000008881,ENSCHIG00000013978,ENSCHIG00000017532,ENSCHIG00000025323,ENSCHIG00000025836
BP	GO:0043588	skin development	3	2	5	167	0.01202	0.273576	ENSCHIG00000015383,ENSCHIG00000017256,ENSCHIG00000019371	ENSCHIG00000004293,ENSCHIG00000018311
CC	GO:0005879	axonemal microtubule	1	0	1	2	0.01372	0.273576	ENSCHIG00000015222	-
CC	GO:0097179	protease inhibitor complex	1	0	1	2	0.01372	0.273576	ENSCHIG00000017391	-
CC	GO:0097180	serine protease inhibitor complex	1	0	1	2	0.01372	0.273576	ENSCHIG00000017391	-
BP	GO:0000578	embryonic axis specification	2	0	2	22	0.0139	0.273576	ENSCHIG00000022383,ENSCHIG00000026884	-
BP	GO:0098661	inorganic anion transmembrane transport	1	1	2	22	0.0139	0.273576	ENSCHIG00000021249	ENSCHIG00000017332
BP	GO:0030326	embryonic limb morphogenesis	4	0	4	114	0.01434	0.273576	ENSCHIG00000004716,ENSCHIG00000014836,ENSCHIG00000022383,ENSCHIG00000025199	-
BP	GO:0035113	embryonic appendage morphogenesis	4	0	4	114	0.01434	0.273576	ENSCHIG00000004716,ENSCHIG00000014836,ENSCHIG00000022383,ENSCHIG00000025199	-
BP	GO:0046849	bone remodeling	0	3	3	62	0.01434	0.273576	-	ENSCHIG00000014291,ENSCHIG00000014322,ENSCHIG00000025614
BP	GO:0021602	cranial nerve morphogenesis	0	2	2	23	0.01514	0.273576	-	ENSCHIG00000013978,ENSCHIG00000025836
BP	GO:0030878	thyroid gland development	1	1	2	23	0.01514	0.273576	ENSCHIG00000026405	ENSCHIG00000013978
BP	GO:0032355	response to estradiol	0	2	2	23	0.01514	0.273576	-	ENSCHIG00000012516,ENSCHIG00000014291
MF	GO:0004499	N,N-dimethylaniline monooxygenase activity	1	0	1	2	0.0156	0.273576	ENSCHIG00000011059	-
MF	GO:0004647	phosphoserine phosphatase activity	0	1	1	2	0.0156	0.273576	-	ENSCHIG00000019000
MF	GO:0004958	prostaglandin F receptor activity	0	1	1	2	0.0156	0.273576	-	ENSCHIG00000012516
MF	GO:0004974	leukotriene receptor activity	0	1	1	2	0.0156	0.273576	-	ENSCHIG00000006431
MF	GO:0008934	inositol monophosphate 1-phosphatase activity	0	1	1	2	0.0156	0.273576	-	ENSCHIG00000022749
MF	GO:0034191	apolipoprotein A-I receptor binding	1	0	1	2	0.0156	0.273576	ENSCHIG00000019371	-
MF	GO:0090722	receptor-receptor interaction	1	0	1	2	0.0156	0.273576	ENSCHIG00000015143	-
BP	GO:0006820	anion transport	4	2	6	246	0.01561	0.273576	ENSCHIG00000019371,ENSCHIG00000021249,ENSCHIG00000026405,ENSCHIG00000027130	ENSCHIG00000017332,ENSCHIG00000025614
BP	GO:0007283	spermatogenesis	5	1	6	246	0.01561	0.273576	ENSCHIG00000004716,ENSCHIG00000014836,ENSCHIG00000017147,ENSCHIG00000017391,ENSCHIG00000026884	ENSCHIG00000025305
BP	GO:0006154	adenosine catabolic process	0	1	1	2	0.0164	0.273576	-	ENSCHIG00000016807
BP	GO:0007308	oocyte construction	1	0	1	2	0.0164	0.273576	ENSCHIG00000026884	-
BP	GO:0007309	oocyte axis specification	1	0	1	2	0.0164	0.273576	ENSCHIG00000026884	-
BP	GO:0007314	oocyte anterior/posterior axis specification	1	0	1	2	0.0164	0.273576	ENSCHIG00000026884	-
BP	GO:0007315	pole plasm assembly	1	0	1	2	0.0164	0.273576	ENSCHIG00000026884	-
BP	GO:0008358	maternal determination of anterior/posterior axis, embryo	1	0	1	2	0.0164	0.273576	ENSCHIG00000026884	-
BP	GO:0009631	cold acclimation	1	0	1	2	0.0164	0.273576	ENSCHIG00000015222	-
BP	GO:0014034	neural crest cell fate commitment	0	1	1	2	0.0164	0.273576	-	ENSCHIG00000014291
BP	GO:0021570	rhombomere 4 development	0	1	1	2	0.0164	0.273576	-	ENSCHIG00000025836
BP	GO:0030719	P granule organization	1	0	1	2	0.0164	0.273576	ENSCHIG00000026884	-
BP	GO:0044343	canonical Wnt signaling pathway involved in regulation of type B pancreatic cell proliferation	0	1	1	2	0.0164	0.273576	-	ENSCHIG00000014291
BP	GO:0070173	regulation of enamel mineralization	1	0	1	2	0.0164	0.273576	ENSCHIG00000018003	-
BP	GO:0070175	positive regulation of enamel mineralization	1	0	1	2	0.0164	0.273576	ENSCHIG00000018003	-
BP	GO:0070995	NADPH oxidation	1	0	1	2	0.0164	0.273576	ENSCHIG00000011059	-
BP	GO:0071502	cellular response to temperature stimulus	0	1	1	2	0.0164	0.273576	-	ENSCHIG00000026300
BP	GO:0071812	positive regulation of fever generation by positive regulation of prostaglandin secretion	0	1	1	2	0.0164	0.273576	-	ENSCHIG00000025614
BP	GO:0071848	positive regulation of ERK1 and ERK2 cascade via TNFSF11-mediated signaling	0	1	1	2	0.0164	0.273576	-	ENSCHIG00000025614
BP	GO:0090245	axis elongation involved in somitogenesis	0	1	1	2	0.0164	0.273576	-	ENSCHIG00000014291
BP	GO:1904889	regulation of excitatory synapse assembly	1	0	1	2	0.0164	0.273576	ENSCHIG00000022383	-
BP	GO:1904891	positive regulation of excitatory synapse assembly	1	0	1	2	0.0164	0.273576	ENSCHIG00000022383	-
BP	GO:2000040	regulation of planar cell polarity pathway involved in axis elongation	0	1	1	2	0.0164	0.273576	-	ENSCHIG00000014291
BP	GO:2000041	negative regulation of planar cell polarity pathway involved in axis elongation	0	1	1	2	0.0164	0.273576	-	ENSCHIG00000014291
BP	GO:2000079	regulation of canonical Wnt signaling pathway involved in controlling type B pancreatic cell proliferation	0	1	1	2	0.0164	0.273576	-	ENSCHIG00000014291
BP	GO:2000427	positive regulation of apoptotic cell clearance	0	1	1	2	0.0164	0.273576	-	ENSCHIG00000014396
BP	GO:2001226	negative regulation of chloride transport	0	1	1	2	0.0164	0.273576	-	ENSCHIG00000017332
BP	GO:0060071	Wnt signaling pathway, planar cell polarity pathway	1	1	2	25	0.01777	0.288386	ENSCHIG00000022383	ENSCHIG00000014291
BP	GO:0071398	cellular response to fatty acid	0	2	2	25	0.01777	0.288386	-	ENSCHIG00000012516,ENSCHIG00000014291
BP	GO:0072376	protein activation cascade	1	1	2	25	0.01777	0.288386	ENSCHIG00000025838	ENSCHIG00000014396
MF	GO:0008509	anion transmembrane transporter activity	3	1	4	128	0.0178	0.288386	ENSCHIG00000017024,ENSCHIG00000021249,ENSCHIG00000027130	ENSCHIG00000017332
CC	GO:0016020	membrane	17	14	31	3252	0.01865	0.299999	ENSCHIG00000007908,ENSCHIG00000011719,ENSCHIG00000012588,ENSCHIG00000015584,ENSCHIG00000015652,ENSCHIG00000015754,ENSCHIG00000016800,ENSCHIG00000017256,ENSCHIG00000017391,ENSCHIG00000019018,ENSCHIG00000019371,ENSCHIG00000019924,ENSCHIG00000021249,ENSCHIG00000023333,ENSCHIG00000025064,ENSCHIG00000025838,ENSCHIG00000027130	ENSCHIG00000004293,ENSCHIG00000006431,ENSCHIG00000011539,ENSCHIG00000012078,ENSCHIG00000012516,ENSCHIG00000013878,ENSCHIG00000014029,ENSCHIG00000017332,ENSCHIG00000017513,ENSCHIG00000019427,ENSCHIG00000020586,ENSCHIG00000021361,ENSCHIG00000025614,ENSCHIG00000026300
BP	GO:0048232	male gamete generation	5	1	6	258	0.01928	0.30162	ENSCHIG00000004716,ENSCHIG00000014836,ENSCHIG00000017147,ENSCHIG00000017391,ENSCHIG00000026884	ENSCHIG00000025305
BP	GO:0090175	regulation of establishment of planar polarity	1	1	2	27	0.02057	0.30162	ENSCHIG00000022383	ENSCHIG00000014291
BP	GO:0008406	gonad development	3	1	4	128	0.02104	0.30162	ENSCHIG00000004716,ENSCHIG00000014836,ENSCHIG00000017147	ENSCHIG00000014291
BP	GO:0048534	hematopoietic or lymphoid organ development	2	8	10	588	0.02178	0.30162	ENSCHIG00000004716,ENSCHIG00000023333	ENSCHIG00000013978,ENSCHIG00000014291,ENSCHIG00000017532,ENSCHIG00000018311,ENSCHIG00000019360,ENSCHIG00000020291,ENSCHIG00000025323,ENSCHIG00000025614
BP	GO:0043009	chordate embryonic development	3	6	9	503	0.02183	0.30162	ENSCHIG00000004716,ENSCHIG00000021667,ENSCHIG00000025199	ENSCHIG00000008881,ENSCHIG00000013978,ENSCHIG00000014291,ENSCHIG00000017532,ENSCHIG00000025323,ENSCHIG00000025836
BP	GO:0035115	embryonic forelimb morphogenesis	2	0	2	28	0.02203	0.30162	ENSCHIG00000004716,ENSCHIG00000022383	-
BP	GO:0035107	appendage morphogenesis	4	0	4	130	0.02213	0.30162	ENSCHIG00000004716,ENSCHIG00000014836,ENSCHIG00000022383,ENSCHIG00000025199	-
BP	GO:0035108	limb morphogenesis	4	0	4	130	0.02213	0.30162	ENSCHIG00000004716,ENSCHIG00000014836,ENSCHIG00000022383,ENSCHIG00000025199	-
BP	GO:0045137	development of primary sexual characteristics	3	1	4	131	0.02269	0.30162	ENSCHIG00000004716,ENSCHIG00000014836,ENSCHIG00000017147	ENSCHIG00000014291
BP	GO:0010811	positive regulation of cell-substrate adhesion	1	2	3	74	0.02292	0.30162	ENSCHIG00000007308	ENSCHIG00000011768,ENSCHIG00000025704
MF	GO:0003993	acid phosphatase activity	0	1	1	3	0.0234	0.30162	-	ENSCHIG00000014322
MF	GO:0004000	adenosine deaminase activity	0	1	1	3	0.0234	0.30162	-	ENSCHIG00000016807
MF	GO:0004505	phenylalanine 4-monooxygenase activity	1	0	1	3	0.0234	0.30162	ENSCHIG00000018129	-
MF	GO:0005031	tumor necrosis factor-activated receptor activity	0	1	1	3	0.0234	0.30162	-	ENSCHIG00000025614
MF	GO:0005157	macrophage colony-stimulating factor receptor binding	0	1	1	3	0.0234	0.30162	-	ENSCHIG00000020291
MF	GO:0005247	voltage-gated chloride channel activity	1	0	1	3	0.0234	0.30162	ENSCHIG00000021249	-
MF	GO:0015129	lactate transmembrane transporter activity	1	0	1	3	0.0234	0.30162	ENSCHIG00000017024	-
MF	GO:0031685	adenosine receptor binding	0	1	1	3	0.0234	0.30162	-	ENSCHIG00000016807
MF	GO:0032190	acrosin binding	1	0	1	3	0.0234	0.30162	ENSCHIG00000017391	-
MF	GO:0034190	apolipoprotein receptor binding	1	0	1	3	0.0234	0.30162	ENSCHIG00000019371	-
MF	GO:0052834	inositol monophosphate phosphatase activity	0	1	1	3	0.0234	0.30162	-	ENSCHIG00000022749
BP	GO:0009792	embryo development ending in birth or egg hatching	3	6	9	511	0.0239	0.30162	ENSCHIG00000004716,ENSCHIG00000021667,ENSCHIG00000025199	ENSCHIG00000008881,ENSCHIG00000013978,ENSCHIG00000014291,ENSCHIG00000017532,ENSCHIG00000025323,ENSCHIG00000025836
MF	GO:0070405	ammonium ion binding	1	1	2	31	0.0244	0.30162	ENSCHIG00000017391	ENSCHIG00000026300
MF	GO:0005509	calcium ion binding	3	1	4	141	0.0244	0.30162	ENSCHIG00000013903,ENSCHIG00000018486,ENSCHIG00000019018	ENSCHIG00000011768
BP	GO:0002408	myeloid dendritic cell chemotaxis	0	1	1	3	0.02451	0.30162	-	ENSCHIG00000025704
BP	GO:0014831	gastro-intestinal system smooth muscle contraction	0	1	1	3	0.02451	0.30162	-	ENSCHIG00000026300
BP	GO:0015705	iodide transport	1	0	1	3	0.02451	0.30162	ENSCHIG00000026405	-
BP	GO:0021569	rhombomere 3 development	0	1	1	3	0.02451	0.30162	-	ENSCHIG00000025836
BP	GO:0021615	glossopharyngeal nerve morphogenesis	0	1	1	3	0.02451	0.30162	-	ENSCHIG00000013978
BP	GO:0032929	negative regulation of superoxide anion generation	0	1	1	3	0.02451	0.30162	-	ENSCHIG00000014322
BP	GO:0042488	positive regulation of odontogenesis of dentin-containing tooth	1	0	1	3	0.02451	0.30162	ENSCHIG00000018003	-
BP	GO:0060086	circadian temperature homeostasis	0	1	1	3	0.02451	0.30162	-	ENSCHIG00000025614
BP	GO:0061589	calcium activated phosphatidylserine scrambling	0	1	1	3	0.02451	0.30162	-	ENSCHIG00000017332
BP	GO:0070294	renal sodium ion absorption	0	1	1	3	0.02451	0.30162	-	ENSCHIG00000013138
BP	GO:0071503	response to heparin	0	1	1	3	0.02451	0.30162	-	ENSCHIG00000014291
BP	GO:0071504	cellular response to heparin	0	1	1	3	0.02451	0.30162	-	ENSCHIG00000014291
BP	GO:0072156	distal tubule morphogenesis	0	1	1	3	0.02451	0.30162	-	ENSCHIG00000013138
BP	GO:0090244	Wnt signaling pathway involved in somitogenesis	0	1	1	3	0.02451	0.30162	-	ENSCHIG00000014291
BP	GO:0090461	glutamate homeostasis	0	1	1	3	0.02451	0.30162	-	ENSCHIG00000014029
BP	GO:1902308	regulation of peptidyl-serine dephosphorylation	0	1	1	3	0.02451	0.30162	-	ENSCHIG00000019000
BP	GO:1902938	regulation of intracellular calcium activated chloride channel activity	0	1	1	3	0.02451	0.30162	-	ENSCHIG00000017332
BP	GO:1904956	regulation of midbrain dopaminergic neuron differentiation	0	1	1	3	0.02451	0.30162	-	ENSCHIG00000014291
BP	GO:2001023	regulation of response to drug	0	1	1	3	0.02451	0.30162	-	ENSCHIG00000000346
BP	GO:0048732	gland development	2	4	6	273	0.02467	0.301939	ENSCHIG00000004716,ENSCHIG00000026405	ENSCHIG00000013978,ENSCHIG00000014291,ENSCHIG00000023622,ENSCHIG00000025614
BP	GO:0048536	spleen development	1	1	2	30	0.02509	0.30542	ENSCHIG00000023333	ENSCHIG00000025323
CC	GO:0034704	calcium channel complex	2	0	2	36	0.02528	0.306078	ENSCHIG00000007908,ENSCHIG00000015754	-
BP	GO:1905330	regulation of morphogenesis of an epithelium	1	2	3	77	0.02542	0.306127	ENSCHIG00000022383	ENSCHIG00000014291,ENSCHIG00000017532
BP	GO:1903727	positive regulation of phospholipid metabolic process	0	2	2	31	0.02668	0.314507	-	ENSCHIG00000025704,ENSCHIG00000026300
BP	GO:0048863	stem cell differentiation	1	3	4	138	0.02683	0.314507	ENSCHIG00000022383	ENSCHIG00000014291,ENSCHIG00000025323,ENSCHIG00000026300
CC	GO:0031094	platelet dense tubular network	1	0	1	4	0.02725	0.314507	ENSCHIG00000017391	-
CC	GO:0097209	epidermal lamellar body	1	0	1	4	0.02725	0.314507	ENSCHIG00000019371	-
BP	GO:0001894	tissue homeostasis	2	2	4	139	0.02746	0.314507	ENSCHIG00000017147,ENSCHIG00000019371	ENSCHIG00000014322,ENSCHIG00000025614
BP	GO:0035282	segmentation	2	1	3	80	0.02806	0.314507	ENSCHIG00000021667,ENSCHIG00000026884	ENSCHIG00000014291
BP	GO:0050891	multicellular organismal water homeostasis	1	1	2	32	0.02831	0.314507	ENSCHIG00000019371	ENSCHIG00000004293
BP	GO:0048729	tissue morphogenesis	3	5	8	446	0.02974	0.314507	ENSCHIG00000015383,ENSCHIG00000021667,ENSCHIG00000022383	ENSCHIG00000013138,ENSCHIG00000014291,ENSCHIG00000017532,ENSCHIG00000025323,ENSCHIG00000025836
BP	GO:0002009	morphogenesis of an epithelium	2	5	7	364	0.02981	0.314507	ENSCHIG00000015383,ENSCHIG00000022383	ENSCHIG00000013138,ENSCHIG00000014291,ENSCHIG00000017532,ENSCHIG00000025323,ENSCHIG00000025836
BP	GO:0046850	regulation of bone remodeling	0	2	2	33	0.02998	0.314507	-	ENSCHIG00000014291,ENSCHIG00000025614
MF	GO:0004955	prostaglandin receptor activity	0	1	1	4	0.031	0.314507	-	ENSCHIG00000012516
MF	GO:0005035	death receptor activity	0	1	1	4	0.031	0.314507	-	ENSCHIG00000025614
MF	GO:0008199	ferric iron binding	0	1	1	4	0.031	0.314507	-	ENSCHIG00000014322
MF	GO:0048038	quinone binding	1	0	1	4	0.031	0.314507	ENSCHIG00000019018	-
BP	GO:0030104	water homeostasis	1	1	2	34	0.03168	0.314507	ENSCHIG00000019371	ENSCHIG00000004293
BP	GO:0032655	regulation of interleukin-12 production	0	2	2	34	0.03168	0.314507	-	ENSCHIG00000014322,ENSCHIG00000018311
BP	GO:0050732	negative regulation of peptidyl-tyrosine phosphorylation	0	2	2	34	0.03168	0.314507	-	ENSCHIG00000011539,ENSCHIG00000014291
BP	GO:0009566	fertilization	3	0	3	84	0.03179	0.314507	ENSCHIG00000004716,ENSCHIG00000014836,ENSCHIG00000017147	-
BP	GO:0002520	immune system development	2	8	10	627	0.03215	0.314507	ENSCHIG00000004716,ENSCHIG00000023333	ENSCHIG00000013978,ENSCHIG00000014291,ENSCHIG00000017532,ENSCHIG00000018311,ENSCHIG00000019360,ENSCHIG00000020291,ENSCHIG00000025323,ENSCHIG00000025614
BP	GO:0003096	renal sodium ion transport	0	1	1	4	0.03254	0.314507	-	ENSCHIG00000013138
BP	GO:0007210	serotonin receptor signaling pathway	0	1	1	4	0.03254	0.314507	-	ENSCHIG00000026300
BP	GO:0010513	positive regulation of phosphatidylinositol biosynthetic process	0	1	1	4	0.03254	0.314507	-	ENSCHIG00000026300
BP	GO:0019800	peptide cross-linking via chondroitin 4-sulfate glycosaminoglycan	0	1	1	4	0.03254	0.314507	-	ENSCHIG00000011768
BP	GO:0021563	glossopharyngeal nerve development	0	1	1	4	0.03254	0.314507	-	ENSCHIG00000013978
BP	GO:0031620	regulation of fever generation	0	1	1	4	0.03254	0.314507	-	ENSCHIG00000025614
BP	GO:0031622	positive regulation of fever generation	0	1	1	4	0.03254	0.314507	-	ENSCHIG00000025614
BP	GO:0035694	mitochondrial protein catabolic process	0	1	1	4	0.03254	0.314507	-	ENSCHIG00000019427
BP	GO:0046085	adenosine metabolic process	0	1	1	4	0.03254	0.314507	-	ENSCHIG00000016807
BP	GO:0048808	male genitalia morphogenesis	1	0	1	4	0.03254	0.314507	ENSCHIG00000017147	-
BP	GO:0048842	positive regulation of axon extension involved in axon guidance	1	0	1	4	0.03254	0.314507	ENSCHIG00000010917	-
BP	GO:0060526	prostate glandular acinus morphogenesis	0	1	1	4	0.03254	0.314507	-	ENSCHIG00000014291
BP	GO:0060527	prostate epithelial cord arborization involved in prostate glandular acinus morphogenesis	0	1	1	4	0.03254	0.314507	-	ENSCHIG00000014291
BP	GO:0061588	calcium activated phospholipid scrambling	0	1	1	4	0.03254	0.314507	-	ENSCHIG00000017332
BP	GO:0061590	calcium activated phosphatidylcholine scrambling	0	1	1	4	0.03254	0.314507	-	ENSCHIG00000017332
BP	GO:0061591	calcium activated galactosylceramide scrambling	0	1	1	4	0.03254	0.314507	-	ENSCHIG00000017332
BP	GO:0070172	positive regulation of tooth mineralization	1	0	1	4	0.03254	0.314507	ENSCHIG00000018003	-
BP	GO:0070858	negative regulation of bile acid biosynthetic process	1	0	1	4	0.03254	0.314507	ENSCHIG00000021485	-
BP	GO:0071420	cellular response to histamine	1	0	1	4	0.03254	0.314507	ENSCHIG00000019018	-
BP	GO:0072718	response to cisplatin	0	1	1	4	0.03254	0.314507	-	ENSCHIG00000000346
BP	GO:0072719	cellular response to cisplatin	0	1	1	4	0.03254	0.314507	-	ENSCHIG00000000346
BP	GO:0080144	amino acid homeostasis	0	1	1	4	0.03254	0.314507	-	ENSCHIG00000014029
BP	GO:0090598	male anatomical structure morphogenesis	1	0	1	4	0.03254	0.314507	ENSCHIG00000017147	-
BP	GO:1903237	negative regulation of leukocyte tethering or rolling	0	1	1	4	0.03254	0.314507	-	ENSCHIG00000025704
BP	GO:1903795	regulation of inorganic anion transmembrane transport	0	1	1	4	0.03254	0.314507	-	ENSCHIG00000017332
BP	GO:1904252	negative regulation of bile acid metabolic process	1	0	1	4	0.03254	0.314507	ENSCHIG00000021485	-
BP	GO:2000425	regulation of apoptotic cell clearance	0	1	1	4	0.03254	0.314507	-	ENSCHIG00000014396
BP	GO:0035136	forelimb morphogenesis	2	0	2	35	0.03343	0.319803	ENSCHIG00000004716,ENSCHIG00000022383	-
CC	GO:0000172	ribonuclease MRP complex	0	1	1	5	0.03394	0.319803	-	ENSCHIG00000009989
CC	GO:0000798	nuclear cohesin complex	1	0	1	5	0.03394	0.319803	ENSCHIG00000026594	-
CC	GO:0030893	meiotic cohesin complex	1	0	1	5	0.03394	0.319803	ENSCHIG00000026594	-
CC	GO:0034991	nuclear meiotic cohesin complex	1	0	1	5	0.03394	0.319803	ENSCHIG00000026594	-
CC	GO:0071546	pi-body	1	0	1	5	0.03394	0.319803	ENSCHIG00000026884	-
BP	GO:0032370	positive regulation of lipid transport	1	1	2	36	0.03521	0.327657	ENSCHIG00000019371	ENSCHIG00000025614
BP	GO:0032615	interleukin-12 production	0	2	2	36	0.03521	0.327657	-	ENSCHIG00000014322,ENSCHIG00000018311
BP	GO:0035567	non-canonical Wnt signaling pathway	1	1	2	36	0.03521	0.327657	ENSCHIG00000022383	ENSCHIG00000014291
MF	GO:0004497	monooxygenase activity	2	0	2	38	0.0356	0.328889	ENSCHIG00000011059,ENSCHIG00000018129	-
BP	GO:0002244	hematopoietic progenitor cell differentiation	0	3	3	88	0.03578	0.328889	-	ENSCHIG00000013978,ENSCHIG00000014291,ENSCHIG00000025323
BP	GO:0048871	multicellular organismal homeostasis	2	3	5	223	0.03646	0.328889	ENSCHIG00000017147,ENSCHIG00000019371	ENSCHIG00000004293,ENSCHIG00000014322,ENSCHIG00000025614
BP	GO:0021545	cranial nerve development	0	2	2	37	0.03703	0.328889	-	ENSCHIG00000013978,ENSCHIG00000025836
BP	GO:0048736	appendage development	4	0	4	154	0.03793	0.328889	ENSCHIG00000004716,ENSCHIG00000014836,ENSCHIG00000022383,ENSCHIG00000025199	-
BP	GO:0060173	limb development	4	0	4	154	0.03793	0.328889	ENSCHIG00000004716,ENSCHIG00000014836,ENSCHIG00000022383,ENSCHIG00000025199	-
MF	GO:0004954	prostanoid receptor activity	0	1	1	5	0.0387	0.328889	-	ENSCHIG00000012516
MF	GO:0017128	phospholipid scramblase activity	0	1	1	5	0.0387	0.328889	-	ENSCHIG00000017332
BP	GO:0002376	immune system process	5	12	17	1327	0.03935	0.328889	ENSCHIG00000004716,ENSCHIG00000023333,ENSCHIG00000023910,ENSCHIG00000025064,ENSCHIG00000025838	ENSCHIG00000008881,ENSCHIG00000013978,ENSCHIG00000014291,ENSCHIG00000014396,ENSCHIG00000017532,ENSCHIG00000018311,ENSCHIG00000019360,ENSCHIG00000020291,ENSCHIG00000021361,ENSCHIG00000025323,ENSCHIG00000025614,ENSCHIG00000025704
BP	GO:0030198	extracellular matrix organization	1	3	4	156	0.03948	0.328889	ENSCHIG00000007017	ENSCHIG00000011768,ENSCHIG00000014401,ENSCHIG00000023622
BP	GO:0043062	extracellular structure organization	1	3	4	157	0.04026	0.328889	ENSCHIG00000007017	ENSCHIG00000011768,ENSCHIG00000014401,ENSCHIG00000023622
BP	GO:0003402	planar cell polarity pathway involved in axis elongation	0	1	1	5	0.04051	0.328889	-	ENSCHIG00000014291
BP	GO:0006152	purine nucleoside catabolic process	0	1	1	5	0.04051	0.328889	-	ENSCHIG00000016807
BP	GO:0007567	parturition	0	1	1	5	0.04051	0.328889	-	ENSCHIG00000023622
BP	GO:0010359	regulation of anion channel activity	0	1	1	5	0.04051	0.328889	-	ENSCHIG00000017332
BP	GO:0031652	positive regulation of heat generation	0	1	1	5	0.04051	0.328889	-	ENSCHIG00000025614
BP	GO:0032306	regulation of prostaglandin secretion	0	1	1	5	0.04051	0.328889	-	ENSCHIG00000025614
BP	GO:0032308	positive regulation of prostaglandin secretion	0	1	1	5	0.04051	0.328889	-	ENSCHIG00000025614
BP	GO:0044340	canonical Wnt signaling pathway involved in regulation of cell proliferation	0	1	1	5	0.04051	0.328889	-	ENSCHIG00000014291
BP	GO:0045019	negative regulation of nitric oxide biosynthetic process	0	1	1	5	0.04051	0.328889	-	ENSCHIG00000014322
BP	GO:0045084	positive regulation of interleukin-12 biosynthetic process	0	1	1	5	0.04051	0.328889	-	ENSCHIG00000018311
BP	GO:0046130	purine ribonucleoside catabolic process	0	1	1	5	0.04051	0.328889	-	ENSCHIG00000016807
BP	GO:0046855	inositol phosphate dephosphorylation	0	1	1	5	0.04051	0.328889	-	ENSCHIG00000022749
BP	GO:0060054	positive regulation of epithelial cell proliferation involved in wound healing	1	0	1	5	0.04051	0.328889	ENSCHIG00000022383	-
BP	GO:0060687	regulation of branching involved in prostate gland morphogenesis	0	1	1	5	0.04051	0.328889	-	ENSCHIG00000014291
BP	GO:0071280	cellular response to copper ion	1	0	1	5	0.04051	0.328889	ENSCHIG00000019018	-
BP	GO:0071847	TNFSF11-mediated signaling pathway	0	1	1	5	0.04051	0.328889	-	ENSCHIG00000025614
BP	GO:1902410	mitotic cytokinetic process	0	1	1	5	0.04051	0.328889	-	ENSCHIG00000022366
BP	GO:1902669	positive regulation of axon guidance	1	0	1	5	0.04051	0.328889	ENSCHIG00000010917	-
BP	GO:1903236	regulation of leukocyte tethering or rolling	0	1	1	5	0.04051	0.328889	-	ENSCHIG00000025704
BP	GO:1904338	regulation of dopaminergic neuron differentiation	0	1	1	5	0.04051	0.328889	-	ENSCHIG00000014291
BP	GO:1904406	negative regulation of nitric oxide metabolic process	0	1	1	5	0.04051	0.328889	-	ENSCHIG00000014322
BP	GO:1904995	negative regulation of leukocyte adhesion to vascular endothelial cell	0	1	1	5	0.04051	0.328889	-	ENSCHIG00000025704
BP	GO:2000051	negative regulation of non-canonical Wnt signaling pathway	0	1	1	5	0.04051	0.328889	-	ENSCHIG00000014291
BP	GO:2000669	negative regulation of dendritic cell apoptotic process	0	1	1	5	0.04051	0.328889	-	ENSCHIG00000025704
CC	GO:0005579	membrane attack complex	1	0	1	6	0.0406	0.328889	ENSCHIG00000025838	-
BP	GO:0030879	mammary gland development	1	2	3	93	0.0411	0.331746	ENSCHIG00000004716	ENSCHIG00000023622,ENSCHIG00000025614
MF	GO:0005539	glycosaminoglycan binding	1	2	3	98	0.0414	0.332974	ENSCHIG00000019018	ENSCHIG00000011768,ENSCHIG00000014291
MF	GO:0043169	cation binding	4	4	8	505	0.0423	0.337405	ENSCHIG00000013903,ENSCHIG00000017391,ENSCHIG00000018486,ENSCHIG00000019018	ENSCHIG00000011768,ENSCHIG00000014322,ENSCHIG00000016807,ENSCHIG00000026300
BP	GO:0001736	establishment of planar polarity	1	1	2	40	0.04269	0.337405	ENSCHIG00000022383	ENSCHIG00000014291
BP	GO:0007164	establishment of tissue polarity	1	1	2	40	0.04269	0.337405	ENSCHIG00000022383	ENSCHIG00000014291
BP	GO:0009880	embryonic pattern specification	2	0	2	40	0.04269	0.337405	ENSCHIG00000022383,ENSCHIG00000026884	-
MF	GO:0030246	carbohydrate binding	1	1	2	42	0.0427	0.337405	ENSCHIG00000025064	ENSCHIG00000009303
MF	GO:0022836	gated channel activity	3	1	4	170	0.044	0.341308	ENSCHIG00000015754,ENSCHIG00000021249,ENSCHIG00000027130	ENSCHIG00000017332
BP	GO:0048731	system development	15	16	31	2860	0.04413	0.341308	ENSCHIG00000004716,ENSCHIG00000010917,ENSCHIG00000012588,ENSCHIG00000014836,ENSCHIG00000015143,ENSCHIG00000015383,ENSCHIG00000017147,ENSCHIG00000017256,ENSCHIG00000018003,ENSCHIG00000019371,ENSCHIG00000021667,ENSCHIG00000022383,ENSCHIG00000023333,ENSCHIG00000025199,ENSCHIG00000026405	ENSCHIG00000004293,ENSCHIG00000005791,ENSCHIG00000008881,ENSCHIG00000013138,ENSCHIG00000013978,ENSCHIG00000014291,ENSCHIG00000014322,ENSCHIG00000017532,ENSCHIG00000018311,ENSCHIG00000019360,ENSCHIG00000020291,ENSCHIG00000023622,ENSCHIG00000025323,ENSCHIG00000025614,ENSCHIG00000025836,ENSCHIG00000026300
BP	GO:0071356	cellular response to tumor necrosis factor	1	2	3	96	0.04448	0.341308	ENSCHIG00000023910	ENSCHIG00000014291,ENSCHIG00000025614
BP	GO:0045453	bone resorption	0	2	2	41	0.04464	0.341308	-	ENSCHIG00000014322,ENSCHIG00000025614
BP	GO:0045600	positive regulation of fat cell differentiation	0	2	2	41	0.04464	0.341308	-	ENSCHIG00000000346,ENSCHIG00000014291
BP	GO:0007605	sensory perception of sound	2	1	3	97	0.04564	0.341308	ENSCHIG00000017843,ENSCHIG00000019780	ENSCHIG00000005791
MF	GO:0008308	voltage-gated anion channel activity	1	0	1	6	0.0462	0.341308	ENSCHIG00000021249	-
MF	GO:0043176	amine binding	0	1	1	6	0.0462	0.341308	-	ENSCHIG00000026300
MF	GO:0051378	serotonin binding	0	1	1	6	0.0462	0.341308	-	ENSCHIG00000026300
MF	GO:0052745	inositol phosphate phosphatase activity	0	1	1	6	0.0462	0.341308	-	ENSCHIG00000022749
BP	GO:0044070	regulation of anion transport	0	2	2	42	0.04663	0.341308	-	ENSCHIG00000017332,ENSCHIG00000025614
MF	GO:1901681	sulfur compound binding	2	1	3	103	0.0468	0.341308	ENSCHIG00000007017,ENSCHIG00000019018	ENSCHIG00000014291
CC	GO:1990454	L-type voltage-gated calcium channel complex	1	0	1	7	0.0472	0.341308	ENSCHIG00000007908	-
BP	GO:0001660	fever generation	0	1	1	6	0.04842	0.341308	-	ENSCHIG00000025614
BP	GO:0007205	protein kinase C-activating G-protein coupled receptor signaling pathway	0	1	1	6	0.04842	0.341308	-	ENSCHIG00000026300
BP	GO:0010511	regulation of phosphatidylinositol biosynthetic process	0	1	1	6	0.04842	0.341308	-	ENSCHIG00000026300
BP	GO:0030007	cellular potassium ion homeostasis	0	1	1	6	0.04842	0.341308	-	ENSCHIG00000014029
BP	GO:0031650	regulation of heat generation	0	1	1	6	0.04842	0.341308	-	ENSCHIG00000025614
BP	GO:0032305	positive regulation of icosanoid secretion	0	1	1	6	0.04842	0.341308	-	ENSCHIG00000025614
BP	GO:0035627	ceramide transport	1	0	1	6	0.04842	0.341308	ENSCHIG00000019371	-
BP	GO:0042090	interleukin-12 biosynthetic process	0	1	1	6	0.04842	0.341308	-	ENSCHIG00000018311
BP	GO:0043508	negative regulation of JUN kinase activity	0	1	1	6	0.04842	0.341308	-	ENSCHIG00000014291
BP	GO:0045075	regulation of interleukin-12 biosynthetic process	0	1	1	6	0.04842	0.341308	-	ENSCHIG00000018311
BP	GO:0046838	phosphorylated carbohydrate dephosphorylation	0	1	1	6	0.04842	0.341308	-	ENSCHIG00000022749
BP	GO:0048539	bone marrow development	0	1	1	6	0.04842	0.341308	-	ENSCHIG00000025323
BP	GO:0048865	stem cell fate commitment	0	1	1	6	0.04842	0.341308	-	ENSCHIG00000014291
BP	GO:0060027	convergent extension involved in gastrulation	0	1	1	6	0.04842	0.341308	-	ENSCHIG00000014291
BP	GO:0061469	regulation of type B pancreatic cell proliferation	0	1	1	6	0.04842	0.341308	-	ENSCHIG00000014291
BP	GO:0070170	regulation of tooth mineralization	1	0	1	6	0.04842	0.341308	ENSCHIG00000018003	-
BP	GO:0071481	cellular response to X-ray	0	1	1	6	0.04842	0.341308	-	ENSCHIG00000014291
BP	GO:0071545	inositol phosphate catabolic process	0	1	1	6	0.04842	0.341308	-	ENSCHIG00000022749
BP	GO:2000271	positive regulation of fibroblast apoptotic process	0	1	1	6	0.04842	0.341308	-	ENSCHIG00000014291
BP	GO:2001225	regulation of chloride transport	0	1	1	6	0.04842	0.341308	-	ENSCHIG00000017332
BP	GO:0032504	multicellular organism reproduction	5	2	7	405	0.04857	0.341308	ENSCHIG00000004716,ENSCHIG00000014836,ENSCHIG00000017147,ENSCHIG00000017391,ENSCHIG00000026884	ENSCHIG00000014291,ENSCHIG00000025305
BP	GO:0007548	sex differentiation	3	1	4	167	0.04863	0.341308	ENSCHIG00000004716,ENSCHIG00000014836,ENSCHIG00000017147	ENSCHIG00000014291
BP	GO:0060688	regulation of morphogenesis of a branching structure	0	2	2	43	0.04865	0.341308	-	ENSCHIG00000014291,ENSCHIG00000017532
BP	GO:0060429	epithelium development	6	5	11	770	0.04964	0.344532	ENSCHIG00000015383,ENSCHIG00000017256,ENSCHIG00000018003,ENSCHIG00000019371,ENSCHIG00000021667,ENSCHIG00000022383	ENSCHIG00000013138,ENSCHIG00000014291,ENSCHIG00000017532,ENSCHIG00000025323,ENSCHIG00000025836

## Sheet: Uni-S and Mul-S
Category	GO.ID	Term	Up	Down	DEG	Total	Pvalue	FDR	Up_Gene	Down_Gene
BP	GO:0002376	immune system process	10	35	45	1327	3.1e-07	0.00108345	ENSCHIG00000010501,ENSCHIG00000010667,ENSCHIG00000012409,ENSCHIG00000014772,ENSCHIG00000017390,ENSCHIG00000019103,ENSCHIG00000019258,ENSCHIG00000023266,ENSCHIG00000024483,ENSCHIG00000025360	ENSCHIG00000007953,ENSCHIG00000008094,ENSCHIG00000008552,ENSCHIG00000008881,ENSCHIG00000009464,ENSCHIG00000009914,ENSCHIG00000011222,ENSCHIG00000011348,ENSCHIG00000012319,ENSCHIG00000012563,ENSCHIG00000012779,ENSCHIG00000012846,ENSCHIG00000014136,ENSCHIG00000014451,ENSCHIG00000015087,ENSCHIG00000015257,ENSCHIG00000016135,ENSCHIG00000017611,ENSCHIG00000018108,ENSCHIG00000019446,ENSCHIG00000019747,…
CC	GO:0009986	cell surface	7	11	18	463	4.4e-05	0.0611625	ENSCHIG00000003142,ENSCHIG00000003866,ENSCHIG00000010408,ENSCHIG00000010501,ENSCHIG00000014013,ENSCHIG00000017390,ENSCHIG00000023266	ENSCHIG00000009464,ENSCHIG00000010864,ENSCHIG00000014136,ENSCHIG00000014378,ENSCHIG00000014451,ENSCHIG00000016778,ENSCHIG00000017611,ENSCHIG00000018353,ENSCHIG00000018782,ENSCHIG00000023775,ENSCHIG00000026731
BP	GO:0006955	immune response	4	20	24	641	6.9e-05	0.0611625	ENSCHIG00000010501,ENSCHIG00000012409,ENSCHIG00000017390,ENSCHIG00000019258	ENSCHIG00000007953,ENSCHIG00000009914,ENSCHIG00000012319,ENSCHIG00000012563,ENSCHIG00000012779,ENSCHIG00000012846,ENSCHIG00000014136,ENSCHIG00000015087,ENSCHIG00000015257,ENSCHIG00000016135,ENSCHIG00000018108,ENSCHIG00000019446,ENSCHIG00000020076,ENSCHIG00000020733,ENSCHIG00000020875,ENSCHIG00000022525,ENSCHIG00000023115,ENSCHIG00000023775,ENSCHIG00000024710,ENSCHIG00000025007
CC	GO:0005576	extracellular region	11	13	24	764	7e-05	0.0611625	ENSCHIG00000007526,ENSCHIG00000010408,ENSCHIG00000010501,ENSCHIG00000010667,ENSCHIG00000011515,ENSCHIG00000015171,ENSCHIG00000018003,ENSCHIG00000019161,ENSCHIG00000024483,ENSCHIG00000025360,ENSCHIG00000025998	ENSCHIG00000004685,ENSCHIG00000011883,ENSCHIG00000012791,ENSCHIG00000014378,ENSCHIG00000016051,ENSCHIG00000016384,ENSCHIG00000016807,ENSCHIG00000016983,ENSCHIG00000018061,ENSCHIG00000018855,ENSCHIG00000020875,ENSCHIG00000026619,ENSCHIG00000026621
BP	GO:0006694	steroid biosynthetic process	6	1	7	70	0.00012	0.0699	ENSCHIG00000005935,ENSCHIG00000015158,ENSCHIG00000016543,ENSCHIG00000017362,ENSCHIG00000020217,ENSCHIG00000022151	ENSCHIG00000016135
CC	GO:0005615	extracellular space	8	10	18	499	0.00012	0.0699	ENSCHIG00000010408,ENSCHIG00000010501,ENSCHIG00000010667,ENSCHIG00000011515,ENSCHIG00000019161,ENSCHIG00000024483,ENSCHIG00000025360,ENSCHIG00000025998	ENSCHIG00000004685,ENSCHIG00000011883,ENSCHIG00000012791,ENSCHIG00000016051,ENSCHIG00000016384,ENSCHIG00000016807,ENSCHIG00000016983,ENSCHIG00000018855,ENSCHIG00000020875,ENSCHIG00000026621
CC	GO:0044421	extracellular region part	9	12	21	658	0.00017	0.0848786	ENSCHIG00000010408,ENSCHIG00000010501,ENSCHIG00000010667,ENSCHIG00000011515,ENSCHIG00000018003,ENSCHIG00000019161,ENSCHIG00000024483,ENSCHIG00000025360,ENSCHIG00000025998	ENSCHIG00000004685,ENSCHIG00000011883,ENSCHIG00000012791,ENSCHIG00000014378,ENSCHIG00000016051,ENSCHIG00000016384,ENSCHIG00000016807,ENSCHIG00000016983,ENSCHIG00000018061,ENSCHIG00000018855,ENSCHIG00000020875,ENSCHIG00000026621
BP	GO:1901617	organic hydroxy compound biosynthetic process	4	4	8	104	0.00024	0.10485	ENSCHIG00000005935,ENSCHIG00000016543,ENSCHIG00000017362,ENSCHIG00000019258	ENSCHIG00000012038,ENSCHIG00000016135,ENSCHIG00000021681,ENSCHIG00000023132
BP	GO:0042554	superoxide anion generation	1	3	4	21	0.0003	0.1165	ENSCHIG00000011515	ENSCHIG00000012563,ENSCHIG00000014136,ENSCHIG00000025088
BP	GO:0006952	defense response	8	15	23	674	0.00039	0.119148	ENSCHIG00000010151,ENSCHIG00000010501,ENSCHIG00000010651,ENSCHIG00000012409,ENSCHIG00000013151,ENSCHIG00000015171,ENSCHIG00000017390,ENSCHIG00000019258	ENSCHIG00000012038,ENSCHIG00000012563,ENSCHIG00000012846,ENSCHIG00000015087,ENSCHIG00000015257,ENSCHIG00000016135,ENSCHIG00000017178,ENSCHIG00000019446,ENSCHIG00000020113,ENSCHIG00000021193,ENSCHIG00000021681,ENSCHIG00000023024,ENSCHIG00000023775,ENSCHIG00000025007,ENSCHIG00000026621
BP	GO:0042454	ribonucleoside catabolic process	1	2	3	10	0.00044	0.119148	ENSCHIG00000012409	ENSCHIG00000016807,ENSCHIG00000027133
MF	GO:0019239	deaminase activity	1	2	3	11	0.00049	0.119148	ENSCHIG00000012409	ENSCHIG00000016807,ENSCHIG00000027133
BP	GO:0046173	polyol biosynthetic process	1	3	4	24	0.00051	0.119148	ENSCHIG00000005935	ENSCHIG00000012038,ENSCHIG00000021681,ENSCHIG00000023132
BP	GO:0007166	cell surface receptor signaling pathway	10	28	38	1403	0.00051	0.119148	ENSCHIG00000009622,ENSCHIG00000010408,ENSCHIG00000010667,ENSCHIG00000012691,ENSCHIG00000019161,ENSCHIG00000019258,ENSCHIG00000021788,ENSCHIG00000023266,ENSCHIG00000026062,ENSCHIG00000026969	ENSCHIG00000008094,ENSCHIG00000010864,ENSCHIG00000011014,ENSCHIG00000011883,ENSCHIG00000012319,ENSCHIG00000012791,ENSCHIG00000014136,ENSCHIG00000014378,ENSCHIG00000014632,ENSCHIG00000015257,ENSCHIG00000016135,ENSCHIG00000016778,ENSCHIG00000016779,ENSCHIG00000016983,ENSCHIG00000017267,ENSCHIG00000018108,ENSCHIG00000018353,ENSCHIG00000018782,ENSCHIG00000021681,ENSCHIG00000022525,ENSCHIG00000023115,…
MF	GO:0004872	receptor activity	5	12	17	477	0.00063	0.119148	ENSCHIG00000005935,ENSCHIG00000010408,ENSCHIG00000012691,ENSCHIG00000014013,ENSCHIG00000023266	ENSCHIG00000010746,ENSCHIG00000010864,ENSCHIG00000011250,ENSCHIG00000012038,ENSCHIG00000012779,ENSCHIG00000014136,ENSCHIG00000014451,ENSCHIG00000021681,ENSCHIG00000023226,ENSCHIG00000023775,ENSCHIG00000025358,ENSCHIG00000026731
BP	GO:1901615	organic hydroxy compound metabolic process	6	5	11	215	0.00063	0.119148	ENSCHIG00000005935,ENSCHIG00000010151,ENSCHIG00000016543,ENSCHIG00000017362,ENSCHIG00000019258,ENSCHIG00000022151	ENSCHIG00000012038,ENSCHIG00000016135,ENSCHIG00000021681,ENSCHIG00000023132,ENSCHIG00000023226
MF	GO:0016814	hydrolase activity, acting on carbon-nitrogen (but not peptide) bonds, in cyclic amidines	1	2	3	12	0.00064	0.119148	ENSCHIG00000012409	ENSCHIG00000016807,ENSCHIG00000027133
MF	GO:2001069	glycogen binding	1	1	2	3	0.00065	0.119148	ENSCHIG00000012021	ENSCHIG00000017990
MF	GO:0005102	receptor binding	10	14	24	809	0.00067	0.119148	ENSCHIG00000007526,ENSCHIG00000010408,ENSCHIG00000010501,ENSCHIG00000010667,ENSCHIG00000011515,ENSCHIG00000016543,ENSCHIG00000019161,ENSCHIG00000021873,ENSCHIG00000024483,ENSCHIG00000026062	ENSCHIG00000006621,ENSCHIG00000007953,ENSCHIG00000011883,ENSCHIG00000012791,ENSCHIG00000012846,ENSCHIG00000014378,ENSCHIG00000014632,ENSCHIG00000015950,ENSCHIG00000016778,ENSCHIG00000016807,ENSCHIG00000018353,ENSCHIG00000023675,ENSCHIG00000024155,ENSCHIG00000025358
BP	GO:0006216	cytidine catabolic process	1	1	2	3	0.00075	0.119148	ENSCHIG00000012409	ENSCHIG00000027133
BP	GO:0009972	cytidine deamination	1	1	2	3	0.00075	0.119148	ENSCHIG00000012409	ENSCHIG00000027133
BP	GO:0046087	cytidine metabolic process	1	1	2	3	0.00075	0.119148	ENSCHIG00000012409	ENSCHIG00000027133
BP	GO:0009119	ribonucleoside metabolic process	2	2	4	27	0.00082	0.124604	ENSCHIG00000010651,ENSCHIG00000012409	ENSCHIG00000016807,ENSCHIG00000027133
MF	GO:0060089	molecular transducer activity	5	12	17	495	0.00096	0.135606	ENSCHIG00000005935,ENSCHIG00000010408,ENSCHIG00000012691,ENSCHIG00000014013,ENSCHIG00000023266	ENSCHIG00000010746,ENSCHIG00000010864,ENSCHIG00000011250,ENSCHIG00000012038,ENSCHIG00000012779,ENSCHIG00000014136,ENSCHIG00000014451,ENSCHIG00000021681,ENSCHIG00000023226,ENSCHIG00000023775,ENSCHIG00000025358,ENSCHIG00000026731
BP	GO:0006959	humoral immune response	1	5	6	72	0.00097	0.135606	ENSCHIG00000010501	ENSCHIG00000012779,ENSCHIG00000012846,ENSCHIG00000015087,ENSCHIG00000015257,ENSCHIG00000024710
BP	GO:0009164	nucleoside catabolic process	1	2	3	13	0.00101	0.135767	ENSCHIG00000012409	ENSCHIG00000016807,ENSCHIG00000027133
CC	GO:0005886	plasma membrane	17	28	45	2182	0.00108	0.1398	ENSCHIG00000003142,ENSCHIG00000005935,ENSCHIG00000010017,ENSCHIG00000010151,ENSCHIG00000010408,ENSCHIG00000010651,ENSCHIG00000012021,ENSCHIG00000012691,ENSCHIG00000014013,ENSCHIG00000017390,ENSCHIG00000018535,ENSCHIG00000019103,ENSCHIG00000021788,ENSCHIG00000022205,ENSCHIG00000023266,ENSCHIG00000025998,ENSCHIG00000026062	ENSCHIG00000007586,ENSCHIG00000007888,ENSCHIG00000007953,ENSCHIG00000008094,ENSCHIG00000008457,ENSCHIG00000009464,ENSCHIG00000011250,ENSCHIG00000012319,ENSCHIG00000012563,ENSCHIG00000012621,ENSCHIG00000012779,ENSCHIG00000014136,ENSCHIG00000014145,ENSCHIG00000015950,ENSCHIG00000016778,ENSCHIG00000017611,ENSCHIG00000018108,ENSCHIG00000018353,ENSCHIG00000018782,ENSCHIG00000019071,ENSCHIG00000019502,…
BP	GO:0001775	cell activation	4	15	19	553	0.0012	0.141918	ENSCHIG00000012409,ENSCHIG00000017390,ENSCHIG00000023266,ENSCHIG00000025360	ENSCHIG00000007953,ENSCHIG00000009914,ENSCHIG00000012319,ENSCHIG00000012779,ENSCHIG00000014136,ENSCHIG00000014451,ENSCHIG00000017611,ENSCHIG00000019747,ENSCHIG00000020076,ENSCHIG00000020113,ENSCHIG00000023115,ENSCHIG00000023226,ENSCHIG00000024155,ENSCHIG00000025007,ENSCHIG00000025358
BP	GO:0019730	antimicrobial humoral response	1	3	4	30	0.00123	0.141918	ENSCHIG00000010501	ENSCHIG00000012846,ENSCHIG00000015087,ENSCHIG00000015257
BP	GO:0046165	alcohol biosynthetic process	1	4	5	51	0.00125	0.141918	ENSCHIG00000005935	ENSCHIG00000012038,ENSCHIG00000016135,ENSCHIG00000021681,ENSCHIG00000023132
MF	GO:0004126	cytidine deaminase activity	1	1	2	4	0.00129	0.141918	ENSCHIG00000012409	ENSCHIG00000027133
CC	GO:0071944	cell periphery	18	28	46	2267	0.00132	0.141918	ENSCHIG00000003142,ENSCHIG00000005935,ENSCHIG00000010017,ENSCHIG00000010151,ENSCHIG00000010408,ENSCHIG00000010651,ENSCHIG00000012021,ENSCHIG00000012691,ENSCHIG00000014013,ENSCHIG00000016766,ENSCHIG00000017390,ENSCHIG00000018535,ENSCHIG00000019103,ENSCHIG00000021788,ENSCHIG00000022205,ENSCHIG00000023266,ENSCHIG00000025998,ENSCHIG00000026062	ENSCHIG00000007586,ENSCHIG00000007888,ENSCHIG00000007953,ENSCHIG00000008094,ENSCHIG00000008457,ENSCHIG00000009464,ENSCHIG00000011250,ENSCHIG00000012319,ENSCHIG00000012563,ENSCHIG00000012621,ENSCHIG00000012779,ENSCHIG00000014136,ENSCHIG00000014145,ENSCHIG00000015950,ENSCHIG00000016778,ENSCHIG00000017611,ENSCHIG00000018108,ENSCHIG00000018353,ENSCHIG00000018782,ENSCHIG00000019071,ENSCHIG00000019502,…
MF	GO:0004888	transmembrane signaling receptor activity	5	9	14	377	0.00134	0.141918	ENSCHIG00000005935,ENSCHIG00000010408,ENSCHIG00000012691,ENSCHIG00000014013,ENSCHIG00000023266	ENSCHIG00000010746,ENSCHIG00000010864,ENSCHIG00000012038,ENSCHIG00000012779,ENSCHIG00000014136,ENSCHIG00000021681,ENSCHIG00000023226,ENSCHIG00000023775,ENSCHIG00000026731
BP	GO:0046085	adenosine metabolic process	1	1	2	4	0.00148	0.151783	ENSCHIG00000010651	ENSCHIG00000016807
BP	GO:0008202	steroid metabolic process	6	2	8	137	0.00152	0.151783	ENSCHIG00000005935,ENSCHIG00000015158,ENSCHIG00000016543,ENSCHIG00000017362,ENSCHIG00000020217,ENSCHIG00000022151	ENSCHIG00000016135,ENSCHIG00000023226
BP	GO:0009116	nucleoside metabolic process	2	2	4	34	0.00198	0.177857	ENSCHIG00000010651,ENSCHIG00000012409	ENSCHIG00000016807,ENSCHIG00000027133
MF	GO:0038023	signaling receptor activity	5	10	15	439	0.00205	0.177857	ENSCHIG00000005935,ENSCHIG00000010408,ENSCHIG00000012691,ENSCHIG00000014013,ENSCHIG00000023266	ENSCHIG00000010746,ENSCHIG00000010864,ENSCHIG00000012038,ENSCHIG00000012779,ENSCHIG00000014136,ENSCHIG00000014451,ENSCHIG00000021681,ENSCHIG00000023226,ENSCHIG00000023775,ENSCHIG00000026731
BP	GO:0045321	leukocyte activation	4	13	17	492	0.00208	0.177857	ENSCHIG00000012409,ENSCHIG00000017390,ENSCHIG00000023266,ENSCHIG00000025360	ENSCHIG00000007953,ENSCHIG00000009914,ENSCHIG00000012319,ENSCHIG00000012779,ENSCHIG00000014136,ENSCHIG00000014451,ENSCHIG00000017611,ENSCHIG00000019747,ENSCHIG00000020076,ENSCHIG00000020113,ENSCHIG00000023115,ENSCHIG00000023226,ENSCHIG00000025007
MF	GO:0003796	lysozyme activity	1	1	2	5	0.00213	0.177857	ENSCHIG00000015171	ENSCHIG00000017178
MF	GO:0061783	peptidoglycan muralytic activity	1	1	2	5	0.00213	0.177857	ENSCHIG00000015171	ENSCHIG00000017178
CC	GO:0044459	plasma membrane part	12	14	26	1081	0.00219	0.177857	ENSCHIG00000003142,ENSCHIG00000005935,ENSCHIG00000010408,ENSCHIG00000012021,ENSCHIG00000012691,ENSCHIG00000014013,ENSCHIG00000017390,ENSCHIG00000018535,ENSCHIG00000021788,ENSCHIG00000022205,ENSCHIG00000023266,ENSCHIG00000025998	ENSCHIG00000007953,ENSCHIG00000009464,ENSCHIG00000012319,ENSCHIG00000012563,ENSCHIG00000014136,ENSCHIG00000015950,ENSCHIG00000016778,ENSCHIG00000017611,ENSCHIG00000018353,ENSCHIG00000018782,ENSCHIG00000019071,ENSCHIG00000025007,ENSCHIG00000025358,ENSCHIG00000026619
MF	GO:0099600	transmembrane receptor activity	5	9	14	398	0.00223	0.177857	ENSCHIG00000005935,ENSCHIG00000010408,ENSCHIG00000012691,ENSCHIG00000014013,ENSCHIG00000023266	ENSCHIG00000010746,ENSCHIG00000010864,ENSCHIG00000012038,ENSCHIG00000012779,ENSCHIG00000014136,ENSCHIG00000021681,ENSCHIG00000023226,ENSCHIG00000023775,ENSCHIG00000026731
BP	GO:0050896	response to stimulus	31	55	86	4296	0.00224	0.177857	ENSCHIG00000003142,ENSCHIG00000005935,ENSCHIG00000006175,ENSCHIG00000007526,ENSCHIG00000009622,ENSCHIG00000010048,ENSCHIG00000010151,ENSCHIG00000010408,ENSCHIG00000010501,ENSCHIG00000010651,ENSCHIG00000010667,ENSCHIG00000011133,ENSCHIG00000011515,ENSCHIG00000011819,ENSCHIG00000012409,ENSCHIG00000012691,ENSCHIG00000013151,ENSCHIG00000015171,ENSCHIG00000016145,ENSCHIG00000017390,ENSCHIG00000019161,…	ENSCHIG00000003345,ENSCHIG00000006621,ENSCHIG00000007953,ENSCHIG00000008094,ENSCHIG00000009914,ENSCHIG00000010347,ENSCHIG00000010746,ENSCHIG00000010864,ENSCHIG00000011014,ENSCHIG00000011129,ENSCHIG00000011883,ENSCHIG00000012038,ENSCHIG00000012319,ENSCHIG00000012563,ENSCHIG00000012779,ENSCHIG00000012791,ENSCHIG00000012846,ENSCHIG00000013438,ENSCHIG00000014136,ENSCHIG00000014378,ENSCHIG00000014632,…
BP	GO:0048265	response to pain	3	0	3	17	0.00229	0.177857	ENSCHIG00000012691,ENSCHIG00000023266,ENSCHIG00000024483	-
BP	GO:1901658	glycosyl compound catabolic process	1	2	3	17	0.00229	0.177857	ENSCHIG00000012409	ENSCHIG00000016807,ENSCHIG00000027133
MF	GO:0016810	hydrolase activity, acting on carbon-nitrogen (but not peptide) bonds	1	4	5	63	0.00237	0.178391	ENSCHIG00000012409	ENSCHIG00000016807,ENSCHIG00000023132,ENSCHIG00000024873,ENSCHIG00000027133
BP	GO:0046133	pyrimidine ribonucleoside catabolic process	1	1	2	5	0.00244	0.178391	ENSCHIG00000012409	ENSCHIG00000027133
BP	GO:1901606	alpha-amino acid catabolic process	2	2	4	36	0.00245	0.178391	ENSCHIG00000017262,ENSCHIG00000026057	ENSCHIG00000013438,ENSCHIG00000024873
BP	GO:0044283	small molecule biosynthetic process	4	7	11	256	0.00256	0.182596	ENSCHIG00000005935,ENSCHIG00000010501,ENSCHIG00000016543,ENSCHIG00000017362	ENSCHIG00000011883,ENSCHIG00000012038,ENSCHIG00000016135,ENSCHIG00000021681,ENSCHIG00000023024,ENSCHIG00000023132,ENSCHIG00000023226
CC	GO:0016021	integral component of membrane	11	9	20	768	0.00309	0.215991	ENSCHIG00000003142,ENSCHIG00000005935,ENSCHIG00000010408,ENSCHIG00000012021,ENSCHIG00000012691,ENSCHIG00000014013,ENSCHIG00000016543,ENSCHIG00000018535,ENSCHIG00000021873,ENSCHIG00000022205,ENSCHIG00000023266	ENSCHIG00000008094,ENSCHIG00000010746,ENSCHIG00000010864,ENSCHIG00000012563,ENSCHIG00000014136,ENSCHIG00000018353,ENSCHIG00000019071,ENSCHIG00000023132,ENSCHIG00000025007
BP	GO:0009063	cellular amino acid catabolic process	2	2	4	39	0.0033	0.221798	ENSCHIG00000017262,ENSCHIG00000026057	ENSCHIG00000013438,ENSCHIG00000024873
BP	GO:1901657	glycosyl compound metabolic process	2	2	4	39	0.0033	0.221798	ENSCHIG00000010651,ENSCHIG00000012409	ENSCHIG00000016807,ENSCHIG00000027133
BP	GO:0044281	small molecule metabolic process	12	12	24	844	0.00359	0.23067	ENSCHIG00000003866,ENSCHIG00000005935,ENSCHIG00000010048,ENSCHIG00000010501,ENSCHIG00000010651,ENSCHIG00000012409,ENSCHIG00000015158,ENSCHIG00000016543,ENSCHIG00000017262,ENSCHIG00000017362,ENSCHIG00000022151,ENSCHIG00000026057	ENSCHIG00000011883,ENSCHIG00000012038,ENSCHIG00000013438,ENSCHIG00000016135,ENSCHIG00000016807,ENSCHIG00000017990,ENSCHIG00000021681,ENSCHIG00000023024,ENSCHIG00000023132,ENSCHIG00000023226,ENSCHIG00000024873,ENSCHIG00000027133
BP	GO:0050966	detection of mechanical stimulus involved in sensory perception of pain	2	0	2	6	0.00363	0.23067	ENSCHIG00000003142,ENSCHIG00000012691	-
BP	GO:2001268	negative regulation of cysteine-type endopeptidase activity involved in apoptotic signaling pathway	0	2	2	6	0.00363	0.23067	-	ENSCHIG00000016983,ENSCHIG00000018353
BP	GO:0061844	antimicrobial humoral immune response mediated by antimicrobial peptide	1	2	3	20	0.0037	0.23092	ENSCHIG00000010501	ENSCHIG00000012846,ENSCHIG00000015087
BP	GO:1901136	carbohydrate derivative catabolic process	3	2	5	66	0.00393	0.238624	ENSCHIG00000003866,ENSCHIG00000010651,ENSCHIG00000012409	ENSCHIG00000016807,ENSCHIG00000027133
BP	GO:0006801	superoxide metabolic process	1	3	4	41	0.00396	0.238624	ENSCHIG00000011515	ENSCHIG00000012563,ENSCHIG00000014136,ENSCHIG00000025088
MF	GO:0038024	cargo receptor activity	0	3	3	22	0.00403	0.238726	-	ENSCHIG00000011250,ENSCHIG00000023775,ENSCHIG00000025358
BP	GO:0006066	alcohol metabolic process	2	5	7	127	0.00411	0.239407	ENSCHIG00000005935,ENSCHIG00000022151	ENSCHIG00000012038,ENSCHIG00000016135,ENSCHIG00000021681,ENSCHIG00000023132,ENSCHIG00000023226
MF	GO:0001871	pattern binding	1	1	2	7	0.0044	0.240281	ENSCHIG00000012021	ENSCHIG00000017990
MF	GO:0008395	steroid hydroxylase activity	2	0	2	7	0.0044	0.240281	ENSCHIG00000015158,ENSCHIG00000022151	-
MF	GO:0030247	polysaccharide binding	1	1	2	7	0.0044	0.240281	ENSCHIG00000012021	ENSCHIG00000017990
MF	GO:0033130	acetylcholine receptor binding	0	2	2	7	0.0044	0.240281	-	ENSCHIG00000015950,ENSCHIG00000016778
BP	GO:0019932	second-messenger-mediated signaling	4	5	9	201	0.00478	0.245129	ENSCHIG00000005935,ENSCHIG00000006175,ENSCHIG00000007526,ENSCHIG00000020498	ENSCHIG00000008094,ENSCHIG00000011883,ENSCHIG00000012319,ENSCHIG00000021681,ENSCHIG00000025007
BP	GO:0002520	immune system development	4	15	19	627	0.00494	0.245129	ENSCHIG00000012409,ENSCHIG00000014772,ENSCHIG00000019103,ENSCHIG00000023266	ENSCHIG00000008094,ENSCHIG00000008552,ENSCHIG00000009914,ENSCHIG00000011222,ENSCHIG00000011348,ENSCHIG00000012319,ENSCHIG00000012779,ENSCHIG00000015257,ENSCHIG00000017611,ENSCHIG00000019747,ENSCHIG00000020113,ENSCHIG00000023115,ENSCHIG00000023226,ENSCHIG00000025845,ENSCHIG00000026731
BP	GO:0009068	aspartate family amino acid catabolic process	1	1	2	7	0.00502	0.245129	ENSCHIG00000026057	ENSCHIG00000024873
BP	GO:0032959	inositol trisphosphate biosynthetic process	1	1	2	7	0.00502	0.245129	ENSCHIG00000005935	ENSCHIG00000012038
BP	GO:0046131	pyrimidine ribonucleoside metabolic process	1	1	2	7	0.00502	0.245129	ENSCHIG00000012409	ENSCHIG00000027133
BP	GO:0046135	pyrimidine nucleoside catabolic process	1	1	2	7	0.00502	0.245129	ENSCHIG00000012409	ENSCHIG00000027133
BP	GO:0070166	enamel mineralization	2	0	2	7	0.00502	0.245129	ENSCHIG00000010513,ENSCHIG00000018003	-
MF	GO:0004553	hydrolase activity, hydrolyzing O-glycosyl compounds	2	2	4	47	0.00508	0.245129	ENSCHIG00000003866,ENSCHIG00000015171	ENSCHIG00000017178,ENSCHIG00000023132
BP	GO:0019751	polyol metabolic process	1	3	4	44	0.00512	0.245129	ENSCHIG00000005935	ENSCHIG00000012038,ENSCHIG00000021681,ENSCHIG00000023132
BP	GO:0008610	lipid biosynthetic process	7	4	11	283	0.00548	0.258819	ENSCHIG00000005935,ENSCHIG00000010501,ENSCHIG00000015158,ENSCHIG00000016543,ENSCHIG00000017362,ENSCHIG00000020217,ENSCHIG00000022151	ENSCHIG00000011883,ENSCHIG00000016135,ENSCHIG00000021681,ENSCHIG00000023132
CC	GO:0005887	integral component of plasma membrane	9	4	13	435	0.00563	0.262358	ENSCHIG00000003142,ENSCHIG00000005935,ENSCHIG00000010408,ENSCHIG00000012021,ENSCHIG00000012691,ENSCHIG00000014013,ENSCHIG00000018535,ENSCHIG00000022205,ENSCHIG00000023266	ENSCHIG00000012563,ENSCHIG00000014136,ENSCHIG00000018353,ENSCHIG00000019071
MF	GO:0016175	superoxide-generating NADPH oxidase activity	0	2	2	8	0.0058	0.263864	-	ENSCHIG00000012563,ENSCHIG00000025088
CC	GO:0033270	paranode region of axon	2	0	2	9	0.00607	0.263864	ENSCHIG00000003142,ENSCHIG00000016766	-
MF	GO:0004871	signal transducer activity	5	10	15	494	0.00623	0.263864	ENSCHIG00000005935,ENSCHIG00000010408,ENSCHIG00000012691,ENSCHIG00000014013,ENSCHIG00000023266	ENSCHIG00000010746,ENSCHIG00000010864,ENSCHIG00000012038,ENSCHIG00000012779,ENSCHIG00000014136,ENSCHIG00000014451,ENSCHIG00000021681,ENSCHIG00000023226,ENSCHIG00000023775,ENSCHIG00000026731
CC	GO:0031224	intrinsic component of membrane	11	9	20	820	0.00642	0.263864	ENSCHIG00000003142,ENSCHIG00000005935,ENSCHIG00000010408,ENSCHIG00000012021,ENSCHIG00000012691,ENSCHIG00000014013,ENSCHIG00000016543,ENSCHIG00000018535,ENSCHIG00000021873,ENSCHIG00000022205,ENSCHIG00000023266	ENSCHIG00000008094,ENSCHIG00000010746,ENSCHIG00000010864,ENSCHIG00000012563,ENSCHIG00000014136,ENSCHIG00000018353,ENSCHIG00000019071,ENSCHIG00000023132,ENSCHIG00000025007
BP	GO:0032930	positive regulation of superoxide anion generation	1	1	2	8	0.00663	0.263864	ENSCHIG00000011515	ENSCHIG00000014136
BP	GO:0032957	inositol trisphosphate metabolic process	1	1	2	8	0.00663	0.263864	ENSCHIG00000005935	ENSCHIG00000012038
BP	GO:0046512	sphingosine biosynthetic process	0	2	2	8	0.00663	0.263864	-	ENSCHIG00000021681,ENSCHIG00000023132
BP	GO:0030097	hemopoiesis	3	14	17	552	0.00666	0.263864	ENSCHIG00000014772,ENSCHIG00000019103,ENSCHIG00000023266	ENSCHIG00000008094,ENSCHIG00000008552,ENSCHIG00000009914,ENSCHIG00000011222,ENSCHIG00000011348,ENSCHIG00000012319,ENSCHIG00000012779,ENSCHIG00000017611,ENSCHIG00000019747,ENSCHIG00000020113,ENSCHIG00000023115,ENSCHIG00000023226,ENSCHIG00000025845,ENSCHIG00000026731
MF	GO:0050839	cell adhesion molecule binding	2	4	6	114	0.00691	0.263864	ENSCHIG00000022205,ENSCHIG00000024483	ENSCHIG00000007953,ENSCHIG00000014136,ENSCHIG00000016778,ENSCHIG00000024155
BP	GO:0046649	lymphocyte activation	3	11	14	420	0.00701	0.263864	ENSCHIG00000012409,ENSCHIG00000023266,ENSCHIG00000025360	ENSCHIG00000007953,ENSCHIG00000009914,ENSCHIG00000012319,ENSCHIG00000012779,ENSCHIG00000014451,ENSCHIG00000017611,ENSCHIG00000019747,ENSCHIG00000020113,ENSCHIG00000023115,ENSCHIG00000023226,ENSCHIG00000025007
BP	GO:0042446	hormone biosynthetic process	3	0	3	25	0.00705	0.263864	ENSCHIG00000005935,ENSCHIG00000015158,ENSCHIG00000022151	-
CC	GO:0043235	receptor complex	4	4	8	211	0.00754	0.263864	ENSCHIG00000008956,ENSCHIG00000010408,ENSCHIG00000014013,ENSCHIG00000023266	ENSCHIG00000012319,ENSCHIG00000014136,ENSCHIG00000021059,ENSCHIG00000023226
BP	GO:0046632	alpha-beta T cell differentiation	0	5	5	77	0.00755	0.263864	-	ENSCHIG00000009914,ENSCHIG00000012319,ENSCHIG00000012779,ENSCHIG00000017611,ENSCHIG00000020113
MF	GO:0016830	carbon-carbon lyase activity	2	1	3	28	0.00803	0.263864	ENSCHIG00000015158,ENSCHIG00000017262	ENSCHIG00000015257
BP	GO:0019722	calcium-mediated signaling	1	5	6	110	0.00814	0.263864	ENSCHIG00000020498	ENSCHIG00000008094,ENSCHIG00000011883,ENSCHIG00000012319,ENSCHIG00000021681,ENSCHIG00000025007
BP	GO:0042110	T cell activation	1	10	11	300	0.00837	0.263864	ENSCHIG00000025360	ENSCHIG00000007953,ENSCHIG00000009914,ENSCHIG00000012319,ENSCHIG00000012779,ENSCHIG00000014451,ENSCHIG00000017611,ENSCHIG00000020113,ENSCHIG00000023115,ENSCHIG00000023226,ENSCHIG00000025007
BP	GO:0002366	leukocyte activation involved in immune response	1	6	7	145	0.00838	0.263864	ENSCHIG00000012409	ENSCHIG00000007953,ENSCHIG00000009914,ENSCHIG00000012779,ENSCHIG00000014136,ENSCHIG00000020076,ENSCHIG00000023115
BP	GO:0006213	pyrimidine nucleoside metabolic process	1	1	2	9	0.00843	0.263864	ENSCHIG00000012409	ENSCHIG00000027133
BP	GO:0034312	diol biosynthetic process	0	2	2	9	0.00843	0.263864	-	ENSCHIG00000021681,ENSCHIG00000023132
BP	GO:0046520	sphingoid biosynthetic process	0	2	2	9	0.00843	0.263864	-	ENSCHIG00000021681,ENSCHIG00000023132
BP	GO:0048266	behavioral response to pain	2	0	2	9	0.00843	0.263864	ENSCHIG00000023266,ENSCHIG00000024483	-
BP	GO:0050665	hydrogen peroxide biosynthetic process	1	1	2	9	0.00843	0.263864	ENSCHIG00000010151	ENSCHIG00000012563
BP	GO:0051482	positive regulation of cytosolic calcium ion concentration involved in phospholipase C-activating G-protein coupled signaling pathway	0	2	2	9	0.00843	0.263864	-	ENSCHIG00000006621,ENSCHIG00000011883
BP	GO:0090197	positive regulation of chemokine secretion	1	1	2	9	0.00843	0.263864	ENSCHIG00000017390	ENSCHIG00000026731
MF	GO:0019903	protein phosphatase binding	0	5	5	85	0.00854	0.263864	-	ENSCHIG00000003345,ENSCHIG00000017990,ENSCHIG00000018108,ENSCHIG00000021681,ENSCHIG00000026731
CC	GO:0001891	phagocytic cup	0	2	2	11	0.00912	0.263864	-	ENSCHIG00000007953,ENSCHIG00000025358
BP	GO:0002263	cell activation involved in immune response	1	6	7	148	0.00933	0.263864	ENSCHIG00000012409	ENSCHIG00000007953,ENSCHIG00000009914,ENSCHIG00000012779,ENSCHIG00000014136,ENSCHIG00000020076,ENSCHIG00000023115
BP	GO:0002521	leukocyte differentiation	1	11	12	348	0.00954	0.263864	ENSCHIG00000023266	ENSCHIG00000008094,ENSCHIG00000009914,ENSCHIG00000011222,ENSCHIG00000012319,ENSCHIG00000012779,ENSCHIG00000017611,ENSCHIG00000019747,ENSCHIG00000020113,ENSCHIG00000023115,ENSCHIG00000023226,ENSCHIG00000026731
BP	GO:0009605	response to external stimulus	15	15	30	1223	0.00967	0.263864	ENSCHIG00000003142,ENSCHIG00000009622,ENSCHIG00000010151,ENSCHIG00000010501,ENSCHIG00000010651,ENSCHIG00000010667,ENSCHIG00000012409,ENSCHIG00000012691,ENSCHIG00000013151,ENSCHIG00000015171,ENSCHIG00000017390,ENSCHIG00000019161,ENSCHIG00000019258,ENSCHIG00000024130,ENSCHIG00000024483	ENSCHIG00000012038,ENSCHIG00000012779,ENSCHIG00000012846,ENSCHIG00000014136,ENSCHIG00000015087,ENSCHIG00000015257,ENSCHIG00000016135,ENSCHIG00000016778,ENSCHIG00000017178,ENSCHIG00000020113,ENSCHIG00000021193,ENSCHIG00000023775,ENSCHIG00000025845,ENSCHIG00000026621,ENSCHIG00000026731
BP	GO:0002495	antigen processing and presentation of peptide antigen via MHC class II	0	2	2	10	0.01043	0.263864	-	ENSCHIG00000008094,ENSCHIG00000009464
BP	GO:0006670	sphingosine metabolic process	0	2	2	10	0.01043	0.263864	-	ENSCHIG00000021681,ENSCHIG00000023132
BP	GO:0090196	regulation of chemokine secretion	1	1	2	10	0.01043	0.263864	ENSCHIG00000017390	ENSCHIG00000026731
BP	GO:0030098	lymphocyte differentiation	1	8	9	228	0.01059	0.263864	ENSCHIG00000023266	ENSCHIG00000009914,ENSCHIG00000012319,ENSCHIG00000012779,ENSCHIG00000017611,ENSCHIG00000019747,ENSCHIG00000020113,ENSCHIG00000023115,ENSCHIG00000023226
CC	GO:0031226	intrinsic component of plasma membrane	9	4	13	471	0.01066	0.263864	ENSCHIG00000003142,ENSCHIG00000005935,ENSCHIG00000010408,ENSCHIG00000012021,ENSCHIG00000012691,ENSCHIG00000014013,ENSCHIG00000018535,ENSCHIG00000022205,ENSCHIG00000023266	ENSCHIG00000012563,ENSCHIG00000014136,ENSCHIG00000018353,ENSCHIG00000019071
CC	GO:0099634	postsynaptic specialization membrane	1	1	2	12	0.01085	0.263864	ENSCHIG00000014013	ENSCHIG00000015950
BP	GO:0048534	hematopoietic or lymphoid organ development	3	14	17	588	0.01211	0.263864	ENSCHIG00000014772,ENSCHIG00000019103,ENSCHIG00000023266	ENSCHIG00000008094,ENSCHIG00000008552,ENSCHIG00000009914,ENSCHIG00000011222,ENSCHIG00000011348,ENSCHIG00000012319,ENSCHIG00000012779,ENSCHIG00000017611,ENSCHIG00000019747,ENSCHIG00000020113,ENSCHIG00000023115,ENSCHIG00000023226,ENSCHIG00000025845,ENSCHIG00000026731
BP	GO:0097164	ammonium ion metabolic process	3	2	5	87	0.01245	0.263864	ENSCHIG00000010501,ENSCHIG00000017262,ENSCHIG00000021924	ENSCHIG00000021681,ENSCHIG00000023132
BP	GO:0009617	response to bacterium	4	7	11	318	0.0126	0.263864	ENSCHIG00000010501,ENSCHIG00000012409,ENSCHIG00000015171,ENSCHIG00000019258	ENSCHIG00000012038,ENSCHIG00000015257,ENSCHIG00000016135,ENSCHIG00000017178,ENSCHIG00000020113,ENSCHIG00000021193,ENSCHIG00000023775
BP	GO:0002313	mature B cell differentiation involved in immune response	0	2	2	11	0.01262	0.263864	-	ENSCHIG00000012779,ENSCHIG00000023115
BP	GO:0002504	antigen processing and presentation of peptide or polysaccharide antigen via MHC class II	0	2	2	11	0.01262	0.263864	-	ENSCHIG00000008094,ENSCHIG00000009464
BP	GO:0032958	inositol phosphate biosynthetic process	1	1	2	11	0.01262	0.263864	ENSCHIG00000005935	ENSCHIG00000012038
BP	GO:0090195	chemokine secretion	1	1	2	11	0.01262	0.263864	ENSCHIG00000017390	ENSCHIG00000026731
BP	GO:0001541	ovarian follicle development	2	1	3	31	0.01285	0.263864	ENSCHIG00000005935,ENSCHIG00000025073	ENSCHIG00000023115
MF	GO:0005070	SH3/SH2 adaptor activity	1	1	2	12	0.01316	0.263864	ENSCHIG00000026062	ENSCHIG00000025007
MF	GO:0016798	hydrolase activity, acting on glycosyl bonds	2	2	4	62	0.0134	0.263864	ENSCHIG00000003866,ENSCHIG00000015171	ENSCHIG00000017178,ENSCHIG00000023132
CC	GO:0098992	neuronal dense core vesicle	1	0	1	1	0.01345	0.263864	ENSCHIG00000010667	-
BP	GO:0071621	granulocyte chemotaxis	2	2	4	58	0.01348	0.263864	ENSCHIG00000010667,ENSCHIG00000024483	ENSCHIG00000014136,ENSCHIG00000026621
BP	GO:0007200	phospholipase C-activating G-protein coupled receptor signaling pathway	1	2	3	32	0.01401	0.263864	ENSCHIG00000005935	ENSCHIG00000006621,ENSCHIG00000011883
BP	GO:0046638	positive regulation of alpha-beta T cell differentiation	0	3	3	32	0.01401	0.263864	-	ENSCHIG00000009914,ENSCHIG00000012319,ENSCHIG00000017611
BP	GO:0072522	purine-containing compound biosynthetic process	3	1	4	59	0.01429	0.263864	ENSCHIG00000005935,ENSCHIG00000010048,ENSCHIG00000010651	ENSCHIG00000013438
BP	GO:0002237	response to molecule of bacterial origin	2	5	7	161	0.01437	0.263864	ENSCHIG00000012409,ENSCHIG00000019258	ENSCHIG00000012038,ENSCHIG00000015257,ENSCHIG00000016135,ENSCHIG00000021193,ENSCHIG00000023775
MF	GO:0003854	3-beta-hydroxy-delta5-steroid dehydrogenase activity	1	0	1	1	0.01489	0.263864	ENSCHIG00000020217	-
MF	GO:0004051	arachidonate 5-lipoxygenase activity	0	1	1	1	0.01489	0.263864	-	ENSCHIG00000023024
MF	GO:0004067	asparaginase activity	0	1	1	1	0.01489	0.263864	-	ENSCHIG00000024873
MF	GO:0004398	histidine decarboxylase activity	1	0	1	1	0.01489	0.263864	ENSCHIG00000017262	-
MF	GO:0004508	steroid 17-alpha-monooxygenase activity	1	0	1	1	0.01489	0.263864	ENSCHIG00000015158	-
MF	GO:0004925	prolactin receptor activity	0	1	1	1	0.01489	0.263864	-	ENSCHIG00000010864
MF	GO:0004992	platelet activating factor receptor activity	0	1	1	1	0.01489	0.263864	-	ENSCHIG00000012038
MF	GO:0005011	macrophage colony-stimulating factor receptor activity	0	1	1	1	0.01489	0.263864	-	ENSCHIG00000026731
MF	GO:0005315	inorganic phosphate transmembrane transporter activity	0	1	1	1	0.01489	0.263864	-	ENSCHIG00000019071
MF	GO:0008386	cholesterol monooxygenase (side-chain-cleaving) activity	1	0	1	1	0.01489	0.263864	ENSCHIG00000022151	-
MF	GO:0008481	sphinganine kinase activity	0	1	1	1	0.01489	0.263864	-	ENSCHIG00000021681
MF	GO:0008743	L-threonine 3-dehydrogenase activity	1	0	1	1	0.01489	0.263864	ENSCHIG00000026057	-
MF	GO:0008798	beta-aspartyl-peptidase activity	0	1	1	1	0.01489	0.263864	-	ENSCHIG00000024873
MF	GO:0016713	oxidoreductase activity, acting on paired donors, with incorporation or reduction of molecular oxygen, reduced iron-sulfur protein as one donor, and incorporation of one atom of oxygen	1	0	1	1	0.01489	0.263864	ENSCHIG00000022151	-
MF	GO:0030021	extracellular matrix structural constituent conferring compression resistance	1	0	1	1	0.01489	0.263864	ENSCHIG00000018003	-
MF	GO:0030345	structural constituent of tooth enamel	1	0	1	1	0.01489	0.263864	ENSCHIG00000018003	-
MF	GO:0030504	inorganic diphosphate transmembrane transporter activity	0	1	1	1	0.01489	0.263864	-	ENSCHIG00000019071
MF	GO:0031707	endothelin A receptor binding	0	1	1	1	0.01489	0.263864	-	ENSCHIG00000011883
MF	GO:0033829	O-fucosylpeptide 3-beta-N-acetylglucosaminyltransferase activity	0	1	1	1	0.01489	0.263864	-	ENSCHIG00000023115
MF	GO:0035472	choriogonadotropin hormone receptor activity	1	0	1	1	0.01489	0.263864	ENSCHIG00000005935	-
MF	GO:0038021	leptin receptor activity	0	1	1	1	0.01489	0.263864	-	ENSCHIG00000023226
MF	GO:0038106	choriogonadotropin hormone binding	1	0	1	1	0.01489	0.263864	ENSCHIG00000005935	-
MF	GO:0046997	oxidoreductase activity, acting on the CH-NH group of donors, flavin as acceptor	1	0	1	1	0.01489	0.263864	ENSCHIG00000021924	-
MF	GO:0047442	17-alpha-hydroxyprogesterone aldolase activity	1	0	1	1	0.01489	0.263864	ENSCHIG00000015158	-
MF	GO:0047613	aconitate decarboxylase activity	0	1	1	1	0.01489	0.263864	-	ENSCHIG00000015257
MF	GO:0047865	dimethylglycine dehydrogenase activity	1	0	1	1	0.01489	0.263864	ENSCHIG00000021924	-
MF	GO:0050197	phytanate-CoA ligase activity	1	0	1	1	0.01489	0.263864	ENSCHIG00000016543	-
MF	GO:0051401	CH domain binding	0	1	1	1	0.01489	0.263864	-	ENSCHIG00000003345
MF	GO:0070251	pristanate-CoA ligase activity	1	0	1	1	0.01489	0.263864	ENSCHIG00000016543	-
MF	GO:0071890	bicarbonate binding	1	0	1	1	0.01489	0.263864	ENSCHIG00000010048	-
MF	GO:0097604	temperature-gated cation channel activity	1	0	1	1	0.01489	0.263864	ENSCHIG00000012691	-
MF	GO:0097655	serpin family protein binding	0	1	1	1	0.01489	0.263864	-	ENSCHIG00000020875
MF	GO:1990699	palmitoleyl hydrolase activity	0	1	1	1	0.01489	0.263864	-	ENSCHIG00000017267
CC	GO:0016020	membrane	22	34	56	3252	0.01495	0.263864	ENSCHIG00000003142,ENSCHIG00000005935,ENSCHIG00000010017,ENSCHIG00000010048,ENSCHIG00000010151,ENSCHIG00000010408,ENSCHIG00000010651,ENSCHIG00000012021,ENSCHIG00000012691,ENSCHIG00000014013,ENSCHIG00000015158,ENSCHIG00000016543,ENSCHIG00000017390,ENSCHIG00000018535,ENSCHIG00000019103,ENSCHIG00000021788,ENSCHIG00000021873,ENSCHIG00000022151,ENSCHIG00000022205,ENSCHIG00000023266,ENSCHIG00000025998,…	ENSCHIG00000007586,ENSCHIG00000007888,ENSCHIG00000007953,ENSCHIG00000008094,ENSCHIG00000008457,ENSCHIG00000009464,ENSCHIG00000010746,ENSCHIG00000010864,ENSCHIG00000011250,ENSCHIG00000011348,ENSCHIG00000012038,ENSCHIG00000012319,ENSCHIG00000012563,ENSCHIG00000012621,ENSCHIG00000012779,ENSCHIG00000014136,ENSCHIG00000014145,ENSCHIG00000015950,ENSCHIG00000016778,ENSCHIG00000017611,ENSCHIG00000018108,…
BP	GO:0032928	regulation of superoxide anion generation	1	1	2	12	0.01498	0.263864	ENSCHIG00000011515	ENSCHIG00000014136
BP	GO:0034311	diol metabolic process	0	2	2	12	0.01498	0.263864	-	ENSCHIG00000021681,ENSCHIG00000023132
BP	GO:0034505	tooth mineralization	2	0	2	12	0.01498	0.263864	ENSCHIG00000010513,ENSCHIG00000018003	-
BP	GO:0051451	myoblast migration	1	1	2	12	0.01498	0.263864	ENSCHIG00000024483	ENSCHIG00000025358
BP	GO:0072520	seminiferous tubule development	2	0	2	12	0.01498	0.263864	ENSCHIG00000005935,ENSCHIG00000022078	-
BP	GO:0097186	amelogenesis	2	0	2	12	0.01498	0.263864	ENSCHIG00000010513,ENSCHIG00000018003	-
BP	GO:2001267	regulation of cysteine-type endopeptidase activity involved in apoptotic signaling pathway	0	2	2	12	0.01498	0.263864	-	ENSCHIG00000016983,ENSCHIG00000018353
MF	GO:0050664	oxidoreductase activity, acting on NAD(P)H, oxygen as acceptor	0	2	2	13	0.0154	0.263864	-	ENSCHIG00000012563,ENSCHIG00000025088
BP	GO:0006954	inflammatory response	4	6	10	285	0.01559	0.263864	ENSCHIG00000010151,ENSCHIG00000010651,ENSCHIG00000013151,ENSCHIG00000017390	ENSCHIG00000012038,ENSCHIG00000012563,ENSCHIG00000021681,ENSCHIG00000023024,ENSCHIG00000025007,ENSCHIG00000026621
BP	GO:0007159	leukocyte cell-cell adhesion	2	7	9	244	0.01593	0.263864	ENSCHIG00000010651,ENSCHIG00000025360	ENSCHIG00000009914,ENSCHIG00000012319,ENSCHIG00000014136,ENSCHIG00000017611,ENSCHIG00000024155,ENSCHIG00000025007,ENSCHIG00000026621
BP	GO:0001694	histamine biosynthetic process	1	0	1	1	0.01593	0.263864	ENSCHIG00000017262	-
BP	GO:0001980	regulation of systemic arterial blood pressure by ischemic conditions	1	0	1	1	0.01593	0.263864	ENSCHIG00000020498	-
BP	GO:0002826	negative regulation of T-helper 1 type immune response	1	0	1	1	0.01593	0.263864	ENSCHIG00000017390	-
BP	GO:0006196	AMP catabolic process	1	0	1	1	0.01593	0.263864	ENSCHIG00000010651	-
BP	GO:0006530	asparagine catabolic process	0	1	1	1	0.01593	0.263864	-	ENSCHIG00000024873
BP	GO:0006567	threonine catabolic process	1	0	1	1	0.01593	0.263864	ENSCHIG00000026057	-
BP	GO:0030185	nitric oxide transport	0	1	1	1	0.01593	0.263864	-	ENSCHIG00000011883
BP	GO:0030207	chondroitin sulfate catabolic process	1	0	1	1	0.01593	0.263864	ENSCHIG00000003866	-
BP	GO:0031583	phospholipase D-activating G-protein coupled receptor signaling pathway	0	1	1	1	0.01593	0.263864	-	ENSCHIG00000011883
BP	GO:0032685	negative regulation of granulocyte macrophage colony-stimulating factor production	0	1	1	1	0.01593	0.263864	-	ENSCHIG00000020076
BP	GO:0032701	negative regulation of interleukin-18 production	0	1	1	1	0.01593	0.263864	-	ENSCHIG00000020076
BP	GO:0033345	asparagine catabolic process via L-aspartate	0	1	1	1	0.01593	0.263864	-	ENSCHIG00000024873
BP	GO:0036145	dendritic cell homeostasis	0	1	1	1	0.01593	0.263864	-	ENSCHIG00000012779
BP	GO:0036305	ameloblast differentiation	1	0	1	1	0.01593	0.263864	ENSCHIG00000018003	-
BP	GO:0038118	C-C chemokine receptor CCR7 signaling pathway	0	1	1	1	0.01593	0.263864	-	ENSCHIG00000008094
BP	GO:0042313	protein kinase C deactivation	0	1	1	1	0.01593	0.263864	-	ENSCHIG00000011883
BP	GO:0042426	choline catabolic process	1	0	1	1	0.01593	0.263864	ENSCHIG00000021924	-
BP	GO:0043179	rhythmic excitation	0	1	1	1	0.01593	0.263864	-	ENSCHIG00000011883
BP	GO:0043315	positive regulation of neutrophil degranulation	0	1	1	1	0.01593	0.263864	-	ENSCHIG00000014136
BP	GO:0044333	Wnt signaling pathway involved in digestive tract morphogenesis	0	1	1	1	0.01593	0.263864	-	ENSCHIG00000024678
BP	GO:0046086	adenosine biosynthetic process	1	0	1	1	0.01593	0.263864	ENSCHIG00000010651	-
BP	GO:0050928	negative regulation of positive chemotaxis	1	0	1	1	0.01593	0.263864	ENSCHIG00000019161	-
BP	GO:0051771	negative regulation of nitric-oxide synthase biosynthetic process	0	1	1	1	0.01593	0.263864	-	ENSCHIG00000011883
BP	GO:0061366	behavioral response to chemical pain	1	0	1	1	0.01593	0.263864	ENSCHIG00000023266	-
BP	GO:0061368	behavioral response to formalin induced pain	1	0	1	1	0.01593	0.263864	ENSCHIG00000023266	-
BP	GO:0061723	glycophagy	1	0	1	1	0.01593	0.263864	ENSCHIG00000012021	-
BP	GO:0070101	positive regulation of chemokine-mediated signaling pathway	0	1	1	1	0.01593	0.263864	-	ENSCHIG00000008094
BP	GO:0070488	neutrophil aggregation	0	1	1	1	0.01593	0.263864	-	ENSCHIG00000026621
BP	GO:0071104	response to interleukin-9	1	0	1	1	0.01593	0.263864	ENSCHIG00000019258	-
BP	GO:0072027	connecting tubule development	1	0	1	1	0.01593	0.263864	ENSCHIG00000021026	-
BP	GO:0072286	metanephric connecting tubule development	1	0	1	1	0.01593	0.263864	ENSCHIG00000021026	-
BP	GO:0072488	ammonium transmembrane transport	1	0	1	1	0.01593	0.263864	ENSCHIG00000019103	-
BP	GO:1902565	positive regulation of neutrophil activation	0	1	1	1	0.01593	0.263864	-	ENSCHIG00000014136
BP	GO:1903080	regulation of C-C chemokine receptor CCR7 signaling pathway	0	1	1	1	0.01593	0.263864	-	ENSCHIG00000008094
BP	GO:1903082	positive regulation of C-C chemokine receptor CCR7 signaling pathway	0	1	1	1	0.01593	0.263864	-	ENSCHIG00000008094
BP	GO:1904481	response to tetrahydrofolate	0	1	1	1	0.01593	0.263864	-	ENSCHIG00000013438
BP	GO:1904482	cellular response to tetrahydrofolate	0	1	1	1	0.01593	0.263864	-	ENSCHIG00000013438
BP	GO:1990697	protein depalmitoleylation	0	1	1	1	0.01593	0.263864	-	ENSCHIG00000017267
BP	GO:2000056	regulation of Wnt signaling pathway involved in digestive tract morphogenesis	0	1	1	1	0.01593	0.263864	-	ENSCHIG00000024678
BP	GO:2000057	negative regulation of Wnt signaling pathway involved in digestive tract morphogenesis	0	1	1	1	0.01593	0.263864	-	ENSCHIG00000024678
BP	GO:2000350	positive regulation of CD40 signaling pathway	0	1	1	1	0.01593	0.263864	-	ENSCHIG00000008094
CC	GO:0002102	podosome	0	2	2	15	0.01681	0.277127	-	ENSCHIG00000007953,ENSCHIG00000024155
BP	GO:0048731	system development	20	38	58	2860	0.01729	0.283483	ENSCHIG00000003142,ENSCHIG00000005935,ENSCHIG00000007526,ENSCHIG00000009622,ENSCHIG00000010017,ENSCHIG00000010513,ENSCHIG00000010667,ENSCHIG00000012409,ENSCHIG00000014772,ENSCHIG00000018003,ENSCHIG00000019103,ENSCHIG00000019161,ENSCHIG00000019258,ENSCHIG00000020498,ENSCHIG00000021026,ENSCHIG00000021788,ENSCHIG00000022078,ENSCHIG00000023266,ENSCHIG00000024483,ENSCHIG00000025073	ENSCHIG00000003345,ENSCHIG00000004685,ENSCHIG00000008094,ENSCHIG00000008552,ENSCHIG00000008881,ENSCHIG00000009914,ENSCHIG00000011129,ENSCHIG00000011222,ENSCHIG00000011348,ENSCHIG00000011883,ENSCHIG00000012319,ENSCHIG00000012779,ENSCHIG00000012791,ENSCHIG00000014378,ENSCHIG00000014632,ENSCHIG00000015257,ENSCHIG00000016135,ENSCHIG00000016384,ENSCHIG00000016778,ENSCHIG00000016983,ENSCHIG00000017611,…
BP	GO:0030574	collagen catabolic process	0	2	2	13	0.01752	0.283483	-	ENSCHIG00000016983,ENSCHIG00000020875
BP	GO:0046519	sphingoid metabolic process	0	2	2	13	0.01752	0.283483	-	ENSCHIG00000021681,ENSCHIG00000023132
BP	GO:0072529	pyrimidine-containing compound catabolic process	1	1	2	13	0.01752	0.283483	ENSCHIG00000012409	ENSCHIG00000027133
BP	GO:0007165	signal transduction	17	37	54	2631	0.01805	0.290713	ENSCHIG00000005935,ENSCHIG00000006175,ENSCHIG00000007526,ENSCHIG00000009622,ENSCHIG00000010408,ENSCHIG00000010667,ENSCHIG00000011515,ENSCHIG00000011819,ENSCHIG00000012691,ENSCHIG00000016145,ENSCHIG00000019161,ENSCHIG00000019258,ENSCHIG00000020498,ENSCHIG00000021788,ENSCHIG00000023266,ENSCHIG00000026062,ENSCHIG00000026969	ENSCHIG00000006621,ENSCHIG00000007953,ENSCHIG00000008094,ENSCHIG00000010347,ENSCHIG00000010746,ENSCHIG00000010864,ENSCHIG00000011014,ENSCHIG00000011883,ENSCHIG00000012038,ENSCHIG00000012319,ENSCHIG00000012779,ENSCHIG00000012791,ENSCHIG00000012846,ENSCHIG00000014136,ENSCHIG00000014378,ENSCHIG00000014632,ENSCHIG00000015257,ENSCHIG00000016135,ENSCHIG00000016384,ENSCHIG00000016778,ENSCHIG00000016779,…
BP	GO:0007154	cell communication	21	38	59	2934	0.01923	0.308297	ENSCHIG00000003142,ENSCHIG00000005935,ENSCHIG00000006175,ENSCHIG00000007526,ENSCHIG00000009622,ENSCHIG00000010408,ENSCHIG00000010667,ENSCHIG00000011515,ENSCHIG00000011819,ENSCHIG00000012691,ENSCHIG00000014013,ENSCHIG00000016145,ENSCHIG00000019161,ENSCHIG00000019258,ENSCHIG00000020498,ENSCHIG00000021026,ENSCHIG00000021788,ENSCHIG00000023266,ENSCHIG00000024130,ENSCHIG00000026062,ENSCHIG00000026969	ENSCHIG00000006621,ENSCHIG00000007953,ENSCHIG00000008094,ENSCHIG00000010347,ENSCHIG00000010746,ENSCHIG00000010864,ENSCHIG00000011014,ENSCHIG00000011883,ENSCHIG00000012038,ENSCHIG00000012319,ENSCHIG00000012779,ENSCHIG00000012791,ENSCHIG00000012846,ENSCHIG00000014136,ENSCHIG00000014378,ENSCHIG00000014632,ENSCHIG00000015257,ENSCHIG00000015950,ENSCHIG00000016135,ENSCHIG00000016384,ENSCHIG00000016778,…
BP	GO:0030217	T cell differentiation	0	7	7	172	0.01994	0.315948	-	ENSCHIG00000009914,ENSCHIG00000012319,ENSCHIG00000012779,ENSCHIG00000017611,ENSCHIG00000020113,ENSCHIG00000023115,ENSCHIG00000023226
BP	GO:0006171	cAMP biosynthetic process	2	0	2	14	0.02023	0.315948	ENSCHIG00000005935,ENSCHIG00000010048	-
BP	GO:0044243	multicellular organismal catabolic process	0	2	2	14	0.02023	0.315948	-	ENSCHIG00000016983,ENSCHIG00000020875
BP	GO:0050926	regulation of positive chemotaxis	2	0	2	14	0.02023	0.315948	ENSCHIG00000010667,ENSCHIG00000019161	-
BP	GO:0051446	positive regulation of meiotic cell cycle	1	1	2	14	0.02023	0.315948	ENSCHIG00000022958	ENSCHIG00000023115
MF	GO:0008519	ammonium transmembrane transporter activity	2	0	2	15	0.02034	0.315948	ENSCHIG00000018535,ENSCHIG00000019103	-
MF	GO:0016831	carboxy-lyase activity	1	1	2	15	0.02034	0.315948	ENSCHIG00000017262	ENSCHIG00000015257
CC	GO:0044425	membrane part	14	19	33	1735	0.02058	0.318262	ENSCHIG00000003142,ENSCHIG00000005935,ENSCHIG00000010408,ENSCHIG00000012021,ENSCHIG00000012691,ENSCHIG00000014013,ENSCHIG00000016543,ENSCHIG00000017390,ENSCHIG00000018535,ENSCHIG00000021788,ENSCHIG00000021873,ENSCHIG00000022205,ENSCHIG00000023266,ENSCHIG00000025998	ENSCHIG00000007953,ENSCHIG00000008094,ENSCHIG00000009464,ENSCHIG00000010746,ENSCHIG00000010864,ENSCHIG00000012319,ENSCHIG00000012563,ENSCHIG00000014136,ENSCHIG00000015950,ENSCHIG00000016778,ENSCHIG00000017611,ENSCHIG00000018353,ENSCHIG00000018782,ENSCHIG00000019071,ENSCHIG00000021191,ENSCHIG00000023132,ENSCHIG00000025007,ENSCHIG00000025358,ENSCHIG00000026619
BP	GO:0006909	phagocytosis	0	5	5	99	0.02074	0.319323	-	ENSCHIG00000011250,ENSCHIG00000011348,ENSCHIG00000014136,ENSCHIG00000023226,ENSCHIG00000025358
MF	GO:0005179	hormone activity	2	1	3	40	0.0213	0.324794	ENSCHIG00000007526,ENSCHIG00000011515	ENSCHIG00000011883
MF	GO:0020037	heme binding	2	1	3	40	0.0213	0.324794	ENSCHIG00000015158,ENSCHIG00000022151	ENSCHIG00000012563
BP	GO:0016054	organic acid catabolic process	3	2	5	100	0.02156	0.324794	ENSCHIG00000016543,ENSCHIG00000017262,ENSCHIG00000026057	ENSCHIG00000013438,ENSCHIG00000024873
BP	GO:0046395	carboxylic acid catabolic process	3	2	5	100	0.02156	0.324794	ENSCHIG00000016543,ENSCHIG00000017262,ENSCHIG00000026057	ENSCHIG00000013438,ENSCHIG00000024873
BP	GO:0046631	alpha-beta T cell activation	0	5	5	100	0.02156	0.324794	-	ENSCHIG00000009914,ENSCHIG00000012319,ENSCHIG00000012779,ENSCHIG00000017611,ENSCHIG00000020113
BP	GO:0050830	defense response to Gram-positive bacterium	2	1	3	38	0.02224	0.3336	ENSCHIG00000010501,ENSCHIG00000015171	ENSCHIG00000020113
BP	GO:0008207	C21-steroid hormone metabolic process	2	0	2	15	0.0231	0.344165	ENSCHIG00000015158,ENSCHIG00000022151	-
BP	GO:0001934	positive regulation of protein phosphorylation	4	12	16	585	0.02367	0.344165	ENSCHIG00000011819,ENSCHIG00000021788,ENSCHIG00000023266,ENSCHIG00000024483	ENSCHIG00000008094,ENSCHIG00000010864,ENSCHIG00000011883,ENSCHIG00000012779,ENSCHIG00000016384,ENSCHIG00000016983,ENSCHIG00000018353,ENSCHIG00000021059,ENSCHIG00000021681,ENSCHIG00000023675,ENSCHIG00000025007,ENSCHIG00000026731
BP	GO:0048584	positive regulation of response to stimulus	7	23	30	1310	0.02369	0.344165	ENSCHIG00000009622,ENSCHIG00000010667,ENSCHIG00000011819,ENSCHIG00000017390,ENSCHIG00000021788,ENSCHIG00000023266,ENSCHIG00000024483	ENSCHIG00000008094,ENSCHIG00000009914,ENSCHIG00000010347,ENSCHIG00000011883,ENSCHIG00000012319,ENSCHIG00000012779,ENSCHIG00000012846,ENSCHIG00000014136,ENSCHIG00000015257,ENSCHIG00000016135,ENSCHIG00000016384,ENSCHIG00000016778,ENSCHIG00000016983,ENSCHIG00000018108,ENSCHIG00000018353,ENSCHIG00000021681,ENSCHIG00000022525,ENSCHIG00000023115,ENSCHIG00000023675,ENSCHIG00000024710,ENSCHIG00000025845,…
BP	GO:0023052	signaling	20	38	58	2905	0.02375	0.344165	ENSCHIG00000003142,ENSCHIG00000005935,ENSCHIG00000006175,ENSCHIG00000007526,ENSCHIG00000009622,ENSCHIG00000010408,ENSCHIG00000010667,ENSCHIG00000011515,ENSCHIG00000011819,ENSCHIG00000012691,ENSCHIG00000014013,ENSCHIG00000016145,ENSCHIG00000019161,ENSCHIG00000019258,ENSCHIG00000020498,ENSCHIG00000021026,ENSCHIG00000021788,ENSCHIG00000023266,ENSCHIG00000026062,ENSCHIG00000026969	ENSCHIG00000006621,ENSCHIG00000007953,ENSCHIG00000008094,ENSCHIG00000010347,ENSCHIG00000010746,ENSCHIG00000010864,ENSCHIG00000011014,ENSCHIG00000011883,ENSCHIG00000012038,ENSCHIG00000012319,ENSCHIG00000012779,ENSCHIG00000012791,ENSCHIG00000012846,ENSCHIG00000014136,ENSCHIG00000014378,ENSCHIG00000014632,ENSCHIG00000015257,ENSCHIG00000015950,ENSCHIG00000016135,ENSCHIG00000016384,ENSCHIG00000016778,…
BP	GO:0006885	regulation of pH	2	1	3	39	0.02382	0.344165	ENSCHIG00000017048,ENSCHIG00000025998	ENSCHIG00000011883
MF	GO:0005506	iron ion binding	2	1	3	42	0.02423	0.344165	ENSCHIG00000015158,ENSCHIG00000022151	ENSCHIG00000023024
MF	GO:0030246	carbohydrate binding	1	2	3	42	0.02423	0.344165	ENSCHIG00000012021	ENSCHIG00000017990,ENSCHIG00000023775
MF	GO:0030506	ankyrin binding	2	0	2	17	0.02584	0.344165	ENSCHIG00000018535,ENSCHIG00000019103	-
BP	GO:0002335	mature B cell differentiation	0	2	2	16	0.02613	0.344165	-	ENSCHIG00000012779,ENSCHIG00000023115
BP	GO:0006576	cellular biogenic amine metabolic process	2	0	2	16	0.02613	0.344165	ENSCHIG00000017262,ENSCHIG00000021924	-
BP	GO:0046058	cAMP metabolic process	2	0	2	16	0.02613	0.344165	ENSCHIG00000005935,ENSCHIG00000010048	-
BP	GO:0097530	granulocyte migration	2	2	4	71	0.02638	0.344165	ENSCHIG00000010667,ENSCHIG00000024483	ENSCHIG00000014136,ENSCHIG00000026621
CC	GO:0010370	perinucleolar chromocenter	1	0	1	2	0.02672	0.344165	ENSCHIG00000022958	-
CC	GO:0032591	dendritic spine membrane	1	0	1	2	0.02672	0.344165	ENSCHIG00000014013	-
CC	GO:0033269	internode region of axon	1	0	1	2	0.02672	0.344165	ENSCHIG00000016766	-
CC	GO:0034687	integrin alphaL-beta2 complex	0	1	1	2	0.02672	0.344165	-	ENSCHIG00000014136
CC	GO:0070724	BMP receptor complex	1	0	1	2	0.02672	0.344165	ENSCHIG00000010408	-
CC	GO:1990682	CSF1-CSF1R complex	0	1	1	2	0.02672	0.344165	-	ENSCHIG00000026731
CC	GO:1990923	PET complex	1	0	1	2	0.02672	0.344165	ENSCHIG00000022958	-
MF	GO:0046906	tetrapyrrole binding	2	1	3	44	0.02736	0.344165	ENSCHIG00000015158,ENSCHIG00000022151	ENSCHIG00000012563
MF	GO:0001664	G-protein coupled receptor binding	0	5	5	115	0.02819	0.344165	-	ENSCHIG00000006621,ENSCHIG00000011883,ENSCHIG00000012791,ENSCHIG00000016807,ENSCHIG00000023675
MF	GO:0005246	calcium channel regulator activity	1	1	2	18	0.02879	0.344165	ENSCHIG00000020498	ENSCHIG00000016778
BP	GO:0002285	lymphocyte activation involved in immune response	1	4	5	108	0.02888	0.344165	ENSCHIG00000012409	ENSCHIG00000007953,ENSCHIG00000009914,ENSCHIG00000012779,ENSCHIG00000023115
BP	GO:0046635	positive regulation of alpha-beta T cell activation	0	3	3	42	0.02892	0.344165	-	ENSCHIG00000009914,ENSCHIG00000012319,ENSCHIG00000017611
CC	GO:0031526	brush border membrane	2	0	2	20	0.02912	0.344165	ENSCHIG00000022205,ENSCHIG00000025998	-
BP	GO:0001964	startle response	1	1	2	17	0.02931	0.344165	ENSCHIG00000003142	ENSCHIG00000016778
BP	GO:0006699	bile acid biosynthetic process	2	0	2	17	0.02931	0.344165	ENSCHIG00000016543,ENSCHIG00000017362	-
BP	GO:0045742	positive regulation of epidermal growth factor receptor signaling pathway	0	2	2	17	0.02931	0.344165	-	ENSCHIG00000016983,ENSCHIG00000018353
BP	GO:0072523	purine-containing compound catabolic process	1	1	2	17	0.02931	0.344165	ENSCHIG00000010651	ENSCHIG00000016807
MF	GO:0004372	glycine hydroxymethyltransferase activity	0	1	1	2	0.02957	0.344165	-	ENSCHIG00000013438
MF	GO:0010465	nerve growth factor receptor activity	1	0	1	2	0.02957	0.344165	ENSCHIG00000023266	-
MF	GO:0016742	hydroxymethyl-, formyl- and related transferase activity	0	1	1	2	0.02957	0.344165	-	ENSCHIG00000013438
MF	GO:0017050	D-erythro-sphingosine kinase activity	0	1	1	2	0.02957	0.344165	-	ENSCHIG00000021681
MF	GO:0030369	ICAM-3 receptor activity	0	1	1	2	0.02957	0.344165	-	ENSCHIG00000014136
MF	GO:0071633	dihydroceramidase activity	0	1	1	2	0.02957	0.344165	-	ENSCHIG00000023132
MF	GO:0097109	neuroligin family protein binding	0	1	1	2	0.02957	0.344165	-	ENSCHIG00000016778
MF	GO:0097603	temperature-gated ion channel activity	1	0	1	2	0.02957	0.344165	ENSCHIG00000012691	-
MF	GO:0099583	neurotransmitter receptor activity involved in regulation of postsynaptic cytosolic calcium ion concentration	1	0	1	2	0.02957	0.344165	ENSCHIG00000014013	-
BP	GO:0007275	multicellular organism development	20	40	60	3057	0.0296	0.344165	ENSCHIG00000003142,ENSCHIG00000005935,ENSCHIG00000007526,ENSCHIG00000009622,ENSCHIG00000010017,ENSCHIG00000010513,ENSCHIG00000010667,ENSCHIG00000012409,ENSCHIG00000014772,ENSCHIG00000018003,ENSCHIG00000019103,ENSCHIG00000019161,ENSCHIG00000019258,ENSCHIG00000020498,ENSCHIG00000021026,ENSCHIG00000021788,ENSCHIG00000022078,ENSCHIG00000023266,ENSCHIG00000024483,ENSCHIG00000025073	ENSCHIG00000003345,ENSCHIG00000004685,ENSCHIG00000008094,ENSCHIG00000008552,ENSCHIG00000008881,ENSCHIG00000009914,ENSCHIG00000010347,ENSCHIG00000011129,ENSCHIG00000011222,ENSCHIG00000011348,ENSCHIG00000011883,ENSCHIG00000012319,ENSCHIG00000012779,ENSCHIG00000012791,ENSCHIG00000014136,ENSCHIG00000014378,ENSCHIG00000014632,ENSCHIG00000015257,ENSCHIG00000016135,ENSCHIG00000016384,ENSCHIG00000016778,…
MF	GO:0019902	phosphatase binding	0	5	5	117	0.03007	0.344165	-	ENSCHIG00000003345,ENSCHIG00000017990,ENSCHIG00000018108,ENSCHIG00000021681,ENSCHIG00000026731
BP	GO:0002682	regulation of immune system process	3	17	20	805	0.0302	0.344165	ENSCHIG00000017390,ENSCHIG00000024483,ENSCHIG00000025360	ENSCHIG00000008094,ENSCHIG00000008552,ENSCHIG00000009914,ENSCHIG00000011222,ENSCHIG00000012319,ENSCHIG00000012779,ENSCHIG00000014136,ENSCHIG00000015257,ENSCHIG00000016135,ENSCHIG00000017611,ENSCHIG00000018108,ENSCHIG00000019747,ENSCHIG00000020076,ENSCHIG00000020733,ENSCHIG00000022525,ENSCHIG00000024710,ENSCHIG00000025007
BP	GO:0048513	animal organ development	14	30	44	2122	0.03029	0.344165	ENSCHIG00000003142,ENSCHIG00000005935,ENSCHIG00000007526,ENSCHIG00000010513,ENSCHIG00000014772,ENSCHIG00000018003,ENSCHIG00000019103,ENSCHIG00000019258,ENSCHIG00000020498,ENSCHIG00000021026,ENSCHIG00000021788,ENSCHIG00000022078,ENSCHIG00000023266,ENSCHIG00000025073	ENSCHIG00000003345,ENSCHIG00000008094,ENSCHIG00000008552,ENSCHIG00000008881,ENSCHIG00000009914,ENSCHIG00000011222,ENSCHIG00000011348,ENSCHIG00000011883,ENSCHIG00000012319,ENSCHIG00000012779,ENSCHIG00000012791,ENSCHIG00000014378,ENSCHIG00000014632,ENSCHIG00000016384,ENSCHIG00000016983,ENSCHIG00000017611,ENSCHIG00000018061,ENSCHIG00000019071,ENSCHIG00000019747,ENSCHIG00000020113,ENSCHIG00000021681,…
BP	GO:0014812	muscle cell migration	2	1	3	43	0.03073	0.344165	ENSCHIG00000021788,ENSCHIG00000024483	ENSCHIG00000025358
BP	GO:0030593	neutrophil chemotaxis	1	2	3	43	0.03073	0.344165	ENSCHIG00000024483	ENSCHIG00000014136,ENSCHIG00000026621
BP	GO:0050810	regulation of steroid biosynthetic process	2	1	3	43	0.03073	0.344165	ENSCHIG00000005935,ENSCHIG00000017362	ENSCHIG00000016135
BP	GO:0002684	positive regulation of immune system process	3	12	15	555	0.0308	0.344165	ENSCHIG00000017390,ENSCHIG00000024483,ENSCHIG00000025360	ENSCHIG00000008094,ENSCHIG00000009914,ENSCHIG00000012319,ENSCHIG00000012779,ENSCHIG00000014136,ENSCHIG00000015257,ENSCHIG00000016135,ENSCHIG00000017611,ENSCHIG00000018108,ENSCHIG00000020076,ENSCHIG00000022525,ENSCHIG00000024710
BP	GO:0001692	histamine metabolic process	1	0	1	2	0.03161	0.344165	ENSCHIG00000017262	-
BP	GO:0002399	MHC class II protein complex assembly	0	1	1	2	0.03161	0.344165	-	ENSCHIG00000009464
BP	GO:0002503	peptide antigen assembly with MHC class II protein complex	0	1	1	2	0.03161	0.344165	-	ENSCHIG00000009464
BP	GO:0002582	positive regulation of antigen processing and presentation of peptide or polysaccharide antigen via MHC class II	0	1	1	2	0.03161	0.344165	-	ENSCHIG00000008094
BP	GO:0002585	positive regulation of antigen processing and presentation of peptide antigen	0	1	1	2	0.03161	0.344165	-	ENSCHIG00000008094
BP	GO:0002588	positive regulation of antigen processing and presentation of peptide antigen via MHC class II	0	1	1	2	0.03161	0.344165	-	ENSCHIG00000008094
BP	GO:0006154	adenosine catabolic process	0	1	1	2	0.03161	0.344165	-	ENSCHIG00000016807
BP	GO:0006528	asparagine metabolic process	0	1	1	2	0.03161	0.344165	-	ENSCHIG00000024873
BP	GO:0006565	L-serine catabolic process	0	1	1	2	0.03161	0.344165	-	ENSCHIG00000013438
BP	GO:0006566	threonine metabolic process	1	0	1	2	0.03161	0.344165	ENSCHIG00000026057	-
BP	GO:0015670	carbon dioxide transport	1	0	1	2	0.03161	0.344165	ENSCHIG00000019103	-
BP	GO:0019695	choline metabolic process	1	0	1	2	0.03161	0.344165	ENSCHIG00000021924	-
BP	GO:0021570	rhombomere 4 development	0	1	1	2	0.03161	0.344165	-	ENSCHIG00000025836
BP	GO:0030322	stabilization of membrane potential	0	1	1	2	0.03161	0.344165	-	ENSCHIG00000018108
BP	GO:0035700	astrocyte chemotaxis	0	1	1	2	0.03161	0.344165	-	ENSCHIG00000012779
BP	GO:0035815	positive regulation of renal sodium excretion	0	1	1	2	0.03161	0.344165	-	ENSCHIG00000011883
BP	GO:0038161	prolactin signaling pathway	0	1	1	2	0.03161	0.344165	-	ENSCHIG00000010864
BP	GO:0043366	beta selection	0	1	1	2	0.03161	0.344165	-	ENSCHIG00000012319
BP	GO:0044027	hypermethylation of CpG island	0	1	1	2	0.03161	0.344165	-	ENSCHIG00000019747
BP	GO:0046544	development of secondary male sexual characteristics	1	0	1	2	0.03161	0.344165	ENSCHIG00000005935	-
BP	GO:0046655	folic acid metabolic process	0	1	1	2	0.03161	0.344165	-	ENSCHIG00000013438
BP	GO:0048627	myoblast development	0	1	1	2	0.03161	0.344165	-	ENSCHIG00000018782
BP	GO:0050976	detection of mechanical stimulus involved in sensory perception of touch	1	0	1	2	0.03161	0.344165	ENSCHIG00000003142	-
BP	GO:0060584	regulation of prostaglandin-endoperoxide synthase activity	0	1	1	2	0.03161	0.344165	-	ENSCHIG00000011883
BP	GO:0060585	positive regulation of prostaglandin-endoperoxide synthase activity	0	1	1	2	0.03161	0.344165	-	ENSCHIG00000011883
BP	GO:0061051	positive regulation of cell growth involved in cardiac muscle cell development	0	1	1	2	0.03161	0.344165	-	ENSCHIG00000011883
BP	GO:0070105	positive regulation of interleukin-6-mediated signaling pathway	0	1	1	2	0.03161	0.344165	-	ENSCHIG00000016135
BP	GO:0070173	regulation of enamel mineralization	1	0	1	2	0.03161	0.344165	ENSCHIG00000018003	-
BP	GO:0070175	positive regulation of enamel mineralization	1	0	1	2	0.03161	0.344165	ENSCHIG00000018003	-
BP	GO:0071105	response to interleukin-11	1	0	1	2	0.03161	0.344165	ENSCHIG00000019258	-
BP	GO:0072573	tolerance induction to lipopolysaccharide	0	1	1	2	0.03161	0.344165	-	ENSCHIG00000015257
BP	GO:0090285	negative regulation of protein glycosylation in Golgi	0	1	1	2	0.03161	0.344165	-	ENSCHIG00000023132
BP	GO:0090675	intermicrovillar adhesion	1	0	1	2	0.03161	0.344165	ENSCHIG00000022205	-
BP	GO:0097089	methyl-branched fatty acid metabolic process	1	0	1	2	0.03161	0.344165	ENSCHIG00000016543	-
BP	GO:0097116	gephyrin clustering involved in postsynaptic density assembly	0	1	1	2	0.03161	0.344165	-	ENSCHIG00000016778
BP	GO:1900739	regulation of protein insertion into mitochondrial membrane involved in apoptotic signaling pathway	0	1	1	2	0.03161	0.344165	-	ENSCHIG00000010347
BP	GO:1900740	positive regulation of protein insertion into mitochondrial membrane involved in apoptotic signaling pathway	0	1	1	2	0.03161	0.344165	-	ENSCHIG00000010347
BP	GO:1902359	Notch signaling pathway involved in somitogenesis	0	1	1	2	0.03161	0.344165	-	ENSCHIG00000023115
BP	GO:1902366	regulation of Notch signaling pathway involved in somitogenesis	0	1	1	2	0.03161	0.344165	-	ENSCHIG00000023115
BP	GO:1902367	negative regulation of Notch signaling pathway involved in somitogenesis	0	1	1	2	0.03161	0.344165	-	ENSCHIG00000023115
BP	GO:1903553	positive regulation of extracellular exosome assembly	0	1	1	2	0.03161	0.344165	-	ENSCHIG00000018782
BP	GO:2000458	regulation of astrocyte chemotaxis	0	1	1	2	0.03161	0.344165	-	ENSCHIG00000012779
BP	GO:0042742	defense response to bacterium	3	2	5	111	0.03199	0.347221	ENSCHIG00000010501,ENSCHIG00000012409,ENSCHIG00000015171	ENSCHIG00000017178,ENSCHIG00000020113
BP	GO:0010562	positive regulation of phosphorus metabolic process	5	12	17	658	0.0323	0.347795	ENSCHIG00000005935,ENSCHIG00000011819,ENSCHIG00000021788,ENSCHIG00000023266,ENSCHIG00000024483	ENSCHIG00000008094,ENSCHIG00000010864,ENSCHIG00000011883,ENSCHIG00000012779,ENSCHIG00000016384,ENSCHIG00000016983,ENSCHIG00000018353,ENSCHIG00000021059,ENSCHIG00000021681,ENSCHIG00000023675,ENSCHIG00000025007,ENSCHIG00000026731
BP	GO:0045937	positive regulation of phosphate metabolic process	5	12	17	658	0.0323	0.347795	ENSCHIG00000005935,ENSCHIG00000011819,ENSCHIG00000021788,ENSCHIG00000023266,ENSCHIG00000024483	ENSCHIG00000008094,ENSCHIG00000010864,ENSCHIG00000011883,ENSCHIG00000012779,ENSCHIG00000016384,ENSCHIG00000016983,ENSCHIG00000018353,ENSCHIG00000021059,ENSCHIG00000021681,ENSCHIG00000023675,ENSCHIG00000025007,ENSCHIG00000026731
BP	GO:0032496	response to lipopolysaccharide	2	4	6	150	0.03255	0.347795	ENSCHIG00000012409,ENSCHIG00000019258	ENSCHIG00000012038,ENSCHIG00000015257,ENSCHIG00000016135,ENSCHIG00000023775
BP	GO:0019835	cytolysis	1	1	2	18	0.03264	0.347795	ENSCHIG00000010286	ENSCHIG00000017178
BP	GO:0043647	inositol phosphate metabolic process	1	1	2	18	0.03264	0.347795	ENSCHIG00000005935	ENSCHIG00000012038
BP	GO:0090322	regulation of superoxide metabolic process	1	1	2	18	0.03264	0.347795	ENSCHIG00000011515	ENSCHIG00000014136
BP	GO:0042327	positive regulation of phosphorylation	4	12	16	610	0.03317	0.352368	ENSCHIG00000011819,ENSCHIG00000021788,ENSCHIG00000023266,ENSCHIG00000024483	ENSCHIG00000008094,ENSCHIG00000010864,ENSCHIG00000011883,ENSCHIG00000012779,ENSCHIG00000016384,ENSCHIG00000016983,ENSCHIG00000018353,ENSCHIG00000021059,ENSCHIG00000021681,ENSCHIG00000023675,ENSCHIG00000025007,ENSCHIG00000026731
MF	GO:0019199	transmembrane receptor protein kinase activity	2	1	3	48	0.03425	0.362739	ENSCHIG00000010408,ENSCHIG00000023266	ENSCHIG00000026731
BP	GO:0046637	regulation of alpha-beta T cell differentiation	0	3	3	45	0.03454	0.364666	-	ENSCHIG00000009914,ENSCHIG00000012319,ENSCHIG00000017611
BP	GO:0048856	anatomical structure development	22	43	65	3386	0.03533	0.364666	ENSCHIG00000003142,ENSCHIG00000005935,ENSCHIG00000007526,ENSCHIG00000009622,ENSCHIG00000010017,ENSCHIG00000010513,ENSCHIG00000010667,ENSCHIG00000012409,ENSCHIG00000014772,ENSCHIG00000016766,ENSCHIG00000018003,ENSCHIG00000019103,ENSCHIG00000019161,ENSCHIG00000019258,ENSCHIG00000020498,ENSCHIG00000021026,ENSCHIG00000021788,ENSCHIG00000022078,ENSCHIG00000022958,ENSCHIG00000023266,ENSCHIG00000024483,…	ENSCHIG00000003345,ENSCHIG00000004685,ENSCHIG00000008094,ENSCHIG00000008552,ENSCHIG00000008881,ENSCHIG00000009914,ENSCHIG00000010347,ENSCHIG00000011129,ENSCHIG00000011222,ENSCHIG00000011348,ENSCHIG00000011883,ENSCHIG00000012319,ENSCHIG00000012779,ENSCHIG00000012791,ENSCHIG00000014136,ENSCHIG00000014145,ENSCHIG00000014378,ENSCHIG00000014632,ENSCHIG00000015257,ENSCHIG00000016135,ENSCHIG00000016384,…
BP	GO:0007616	long-term memory	2	0	2	19	0.0361	0.364666	ENSCHIG00000014013,ENSCHIG00000021026	-
BP	GO:0043372	positive regulation of CD4-positive, alpha-beta T cell differentiation	0	2	2	19	0.0361	0.364666	-	ENSCHIG00000009914,ENSCHIG00000017611
BP	GO:0043525	positive regulation of neuron apoptotic process	0	2	2	19	0.0361	0.364666	-	ENSCHIG00000010347,ENSCHIG00000015950
BP	GO:0048002	antigen processing and presentation of peptide antigen	0	2	2	19	0.0361	0.364666	-	ENSCHIG00000008094,ENSCHIG00000009464
BP	GO:0070741	response to interleukin-6	1	1	2	19	0.0361	0.364666	ENSCHIG00000019258	ENSCHIG00000016135
BP	GO:0090200	positive regulation of release of cytochrome c from mitochondria	0	2	2	19	0.0361	0.364666	-	ENSCHIG00000016983,ENSCHIG00000018353
BP	GO:1901186	positive regulation of ERBB signaling pathway	0	2	2	19	0.0361	0.364666	-	ENSCHIG00000016983,ENSCHIG00000018353
CC	GO:0031012	extracellular matrix	2	3	5	136	0.03631	0.364666	ENSCHIG00000018003,ENSCHIG00000024483	ENSCHIG00000004685,ENSCHIG00000014378,ENSCHIG00000018061
BP	GO:0051965	positive regulation of synapse assembly	1	2	3	46	0.03653	0.364666	ENSCHIG00000023266	ENSCHIG00000016778,ENSCHIG00000018855
MF	GO:0043169	cation binding	6	7	13	505	0.03655	0.364666	ENSCHIG00000010501,ENSCHIG00000011515,ENSCHIG00000015158,ENSCHIG00000021026,ENSCHIG00000022151,ENSCHIG00000024483	ENSCHIG00000010864,ENSCHIG00000013438,ENSCHIG00000014136,ENSCHIG00000016807,ENSCHIG00000021681,ENSCHIG00000023024,ENSCHIG00000027133
BP	GO:0048583	regulation of response to stimulus	16	30	46	2266	0.03714	0.364666	ENSCHIG00000007526,ENSCHIG00000009622,ENSCHIG00000010151,ENSCHIG00000010408,ENSCHIG00000010651,ENSCHIG00000010667,ENSCHIG00000011515,ENSCHIG00000011819,ENSCHIG00000013151,ENSCHIG00000016145,ENSCHIG00000017390,ENSCHIG00000019161,ENSCHIG00000021788,ENSCHIG00000023266,ENSCHIG00000024483,ENSCHIG00000026062	ENSCHIG00000008094,ENSCHIG00000009914,ENSCHIG00000010347,ENSCHIG00000011129,ENSCHIG00000011883,ENSCHIG00000012319,ENSCHIG00000012779,ENSCHIG00000012791,ENSCHIG00000012846,ENSCHIG00000014136,ENSCHIG00000014378,ENSCHIG00000015257,ENSCHIG00000016135,ENSCHIG00000016384,ENSCHIG00000016778,ENSCHIG00000016983,ENSCHIG00000017267,ENSCHIG00000018108,ENSCHIG00000018353,ENSCHIG00000020076,ENSCHIG00000020733,…
MF	GO:0043394	proteoglycan binding	0	2	2	21	0.03839	0.364666	-	ENSCHIG00000016807,ENSCHIG00000020875
BP	GO:0022602	ovulation cycle process	2	1	3	47	0.03858	0.364666	ENSCHIG00000005935,ENSCHIG00000025073	ENSCHIG00000023115
MF	GO:0046872	metal ion binding	6	6	12	457	0.03859	0.364666	ENSCHIG00000010501,ENSCHIG00000011515,ENSCHIG00000015158,ENSCHIG00000021026,ENSCHIG00000022151,ENSCHIG00000024483	ENSCHIG00000010864,ENSCHIG00000014136,ENSCHIG00000016807,ENSCHIG00000021681,ENSCHIG00000023024,ENSCHIG00000027133
BP	GO:0098542	defense response to other organism	3	5	8	241	0.03865	0.364666	ENSCHIG00000010501,ENSCHIG00000012409,ENSCHIG00000015171	ENSCHIG00000012846,ENSCHIG00000015087,ENSCHIG00000017178,ENSCHIG00000020113,ENSCHIG00000021193
BP	GO:0002696	positive regulation of leukocyte activation	2	5	7	198	0.03879	0.364666	ENSCHIG00000017390,ENSCHIG00000025360	ENSCHIG00000009914,ENSCHIG00000012319,ENSCHIG00000012779,ENSCHIG00000014136,ENSCHIG00000017611
BP	GO:0046128	purine ribonucleoside metabolic process	1	1	2	20	0.0397	0.364666	ENSCHIG00000010651	ENSCHIG00000016807
BP	GO:0050974	detection of mechanical stimulus involved in sensory perception	2	0	2	20	0.0397	0.364666	ENSCHIG00000003142,ENSCHIG00000012691	-
CC	GO:0044308	axonal spine	1	0	1	3	0.03981	0.364666	ENSCHIG00000014013	-
CC	GO:0097433	dense body	1	0	1	3	0.03981	0.364666	ENSCHIG00000022958	-
CC	GO:1990584	cardiac Troponin complex	1	0	1	3	0.03981	0.364666	ENSCHIG00000020498	-
MF	GO:0005515	protein binding	28	42	70	4062	0.04025	0.364666	ENSCHIG00000003142,ENSCHIG00000007526,ENSCHIG00000010151,ENSCHIG00000010286,ENSCHIG00000010408,ENSCHIG00000010501,ENSCHIG00000010667,ENSCHIG00000011515,ENSCHIG00000012021,ENSCHIG00000012409,ENSCHIG00000012691,ENSCHIG00000016543,ENSCHIG00000016766,ENSCHIG00000017882,ENSCHIG00000018535,ENSCHIG00000019103,ENSCHIG00000019161,ENSCHIG00000019258,ENSCHIG00000020498,ENSCHIG00000021873,ENSCHIG00000022205,…	ENSCHIG00000003345,ENSCHIG00000004685,ENSCHIG00000006566,ENSCHIG00000006621,ENSCHIG00000007953,ENSCHIG00000008094,ENSCHIG00000008457,ENSCHIG00000009464,ENSCHIG00000011014,ENSCHIG00000011883,ENSCHIG00000012319,ENSCHIG00000012563,ENSCHIG00000012791,ENSCHIG00000012846,ENSCHIG00000013438,ENSCHIG00000014136,ENSCHIG00000014378,ENSCHIG00000014632,ENSCHIG00000015950,ENSCHIG00000016778,ENSCHIG00000016779,…
BP	GO:0007229	integrin-mediated signaling pathway	0	3	3	48	0.04068	0.364666	-	ENSCHIG00000014136,ENSCHIG00000024155,ENSCHIG00000025007
BP	GO:2000379	positive regulation of reactive oxygen species metabolic process	2	1	3	48	0.04068	0.364666	ENSCHIG00000010151,ENSCHIG00000011515	ENSCHIG00000014136
CC	GO:0033267	axon part	3	0	3	57	0.04111	0.364666	ENSCHIG00000003142,ENSCHIG00000014013,ENSCHIG00000016766	-
MF	GO:0016829	lyase activity	3	1	4	89	0.04335	0.364666	ENSCHIG00000010048,ENSCHIG00000015158,ENSCHIG00000017262	ENSCHIG00000015257
BP	GO:0060384	innervation	2	0	2	21	0.04343	0.364666	ENSCHIG00000009622,ENSCHIG00000023266	-
BP	GO:2000516	positive regulation of CD4-positive, alpha-beta T cell activation	0	2	2	21	0.04343	0.364666	-	ENSCHIG00000009914,ENSCHIG00000017611
BP	GO:0070374	positive regulation of ERK1 and ERK2 cascade	2	3	5	121	0.04383	0.364666	ENSCHIG00000021788,ENSCHIG00000023266	ENSCHIG00000008094,ENSCHIG00000012779,ENSCHIG00000026731
MF	GO:0004000	adenosine deaminase activity	0	1	1	3	0.04402	0.364666	-	ENSCHIG00000016807
MF	GO:0004971	AMPA glutamate receptor activity	1	0	1	3	0.04402	0.364666	ENSCHIG00000014013	-
MF	GO:0005131	growth hormone receptor binding	1	0	1	3	0.04402	0.364666	ENSCHIG00000011515	-
MF	GO:0008142	oxysterol binding	0	1	1	3	0.04402	0.364666	-	ENSCHIG00000012779
MF	GO:0023026	MHC class II protein complex binding	0	1	1	3	0.04402	0.364666	-	ENSCHIG00000009464
MF	GO:0030172	troponin C binding	1	0	1	3	0.04402	0.364666	ENSCHIG00000020498	-
MF	GO:0031014	troponin T binding	1	0	1	3	0.04402	0.364666	ENSCHIG00000020498	-
MF	GO:0031685	adenosine receptor binding	0	1	1	3	0.04402	0.364666	-	ENSCHIG00000016807
MF	GO:0031705	bombesin receptor binding	0	1	1	3	0.04402	0.364666	-	ENSCHIG00000011883
MF	GO:0031708	endothelin B receptor binding	0	1	1	3	0.04402	0.364666	-	ENSCHIG00000011883
MF	GO:0034584	piRNA binding	1	0	1	3	0.04402	0.364666	ENSCHIG00000022958	-
MF	GO:0047498	calcium-dependent phospholipase A2 activity	1	0	1	3	0.04402	0.364666	ENSCHIG00000010501	-
MF	GO:0051525	NFAT protein binding	0	1	1	3	0.04402	0.364666	-	ENSCHIG00000019747
MF	GO:0070905	serine binding	0	1	1	3	0.04402	0.364666	-	ENSCHIG00000013438
BP	GO:0018108	peptidyl-tyrosine phosphorylation	2	5	7	204	0.04439	0.364666	ENSCHIG00000023266,ENSCHIG00000024483	ENSCHIG00000008094,ENSCHIG00000012319,ENSCHIG00000014136,ENSCHIG00000021191,ENSCHIG00000026731
BP	GO:0050867	positive regulation of cell activation	2	5	7	204	0.04439	0.364666	ENSCHIG00000017390,ENSCHIG00000025360	ENSCHIG00000009914,ENSCHIG00000012319,ENSCHIG00000012779,ENSCHIG00000014136,ENSCHIG00000017611
BP	GO:0031401	positive regulation of protein modification process	5	13	18	737	0.04487	0.364666	ENSCHIG00000011819,ENSCHIG00000021788,ENSCHIG00000022958,ENSCHIG00000023266,ENSCHIG00000024483	ENSCHIG00000008094,ENSCHIG00000009914,ENSCHIG00000010864,ENSCHIG00000011883,ENSCHIG00000012779,ENSCHIG00000016384,ENSCHIG00000016983,ENSCHIG00000018353,ENSCHIG00000021059,ENSCHIG00000021681,ENSCHIG00000023675,ENSCHIG00000025007,ENSCHIG00000026731
BP	GO:0033555	multicellular organismal response to stress	3	0	3	50	0.04507	0.364666	ENSCHIG00000012691,ENSCHIG00000023266,ENSCHIG00000024483	-
BP	GO:0051289	protein homotetramerization	1	2	3	50	0.04507	0.364666	ENSCHIG00000012691	ENSCHIG00000013438,ENSCHIG00000027133
BP	GO:0030595	leukocyte chemotaxis	2	3	5	122	0.04514	0.364666	ENSCHIG00000010667,ENSCHIG00000024483	ENSCHIG00000012779,ENSCHIG00000014136,ENSCHIG00000026621
MF	GO:0035591	signaling adaptor activity	1	1	2	23	0.04538	0.364666	ENSCHIG00000026062	ENSCHIG00000025007
MF	GO:0097718	disordered domain specific binding	1	1	2	23	0.04538	0.364666	ENSCHIG00000003142	ENSCHIG00000003345
BP	GO:0098609	cell-cell adhesion	3	9	12	437	0.04597	0.364666	ENSCHIG00000010651,ENSCHIG00000024483,ENSCHIG00000025360	ENSCHIG00000009914,ENSCHIG00000012319,ENSCHIG00000014136,ENSCHIG00000016778,ENSCHIG00000017611,ENSCHIG00000024155,ENSCHIG00000025007,ENSCHIG00000025358,ENSCHIG00000026621
BP	GO:0009967	positive regulation of signal transduction	4	18	22	950	0.0461	0.364666	ENSCHIG00000009622,ENSCHIG00000011819,ENSCHIG00000021788,ENSCHIG00000023266	ENSCHIG00000008094,ENSCHIG00000010347,ENSCHIG00000011883,ENSCHIG00000012319,ENSCHIG00000012779,ENSCHIG00000012846,ENSCHIG00000016135,ENSCHIG00000016384,ENSCHIG00000016778,ENSCHIG00000016983,ENSCHIG00000018108,ENSCHIG00000018353,ENSCHIG00000021681,ENSCHIG00000023115,ENSCHIG00000023675,ENSCHIG00000025845,ENSCHIG00000026621,ENSCHIG00000026731
BP	GO:0006898	receptor-mediated endocytosis	1	4	5	123	0.04647	0.364666	ENSCHIG00000014013	ENSCHIG00000011250,ENSCHIG00000014136,ENSCHIG00000023675,ENSCHIG00000023775
CC	GO:0043025	neuronal cell body	4	1	5	146	0.04689	0.364666	ENSCHIG00000003142,ENSCHIG00000014013,ENSCHIG00000016766,ENSCHIG00000021026	ENSCHIG00000016778
BP	GO:0001844	protein insertion into mitochondrial membrane involved in apoptotic signaling pathway	0	1	1	3	0.04704	0.364666	-	ENSCHIG00000010347
BP	GO:0002396	MHC protein complex assembly	0	1	1	3	0.04704	0.364666	-	ENSCHIG00000009464
BP	GO:0002501	peptide antigen assembly with MHC protein complex	0	1	1	3	0.04704	0.364666	-	ENSCHIG00000009464
BP	GO:0002538	arachidonic acid metabolite production involved in inflammatory response	0	1	1	3	0.04704	0.364666	-	ENSCHIG00000023024
BP	GO:0002540	leukotriene production involved in inflammatory response	0	1	1	3	0.04704	0.364666	-	ENSCHIG00000023024
BP	GO:0002586	regulation of antigen processing and presentation of peptide antigen via MHC class II	0	1	1	3	0.04704	0.364666	-	ENSCHIG00000008094
BP	GO:0006547	histidine metabolic process	1	0	1	3	0.04704	0.364666	ENSCHIG00000017262	-
BP	GO:0006548	histidine catabolic process	1	0	1	3	0.04704	0.364666	ENSCHIG00000017262	-
BP	GO:0006958	complement activation, classical pathway	0	1	1	3	0.04704	0.364666	-	ENSCHIG00000024710
BP	GO:0007171	activation of transmembrane receptor protein tyrosine kinase activity	0	1	1	3	0.04704	0.364666	-	ENSCHIG00000010864
BP	GO:0007190	activation of adenylate cyclase activity	1	0	1	3	0.04704	0.364666	ENSCHIG00000005935	-
BP	GO:0009158	ribonucleoside monophosphate catabolic process	1	0	1	3	0.04704	0.364666	ENSCHIG00000010651	-
BP	GO:0009169	purine ribonucleoside monophosphate catabolic process	1	0	1	3	0.04704	0.364666	ENSCHIG00000010651	-
BP	GO:0009309	amine biosynthetic process	1	0	1	3	0.04704	0.364666	ENSCHIG00000017262	-
BP	GO:0010728	regulation of hydrogen peroxide biosynthetic process	1	0	1	3	0.04704	0.364666	ENSCHIG00000010151	-
BP	GO:0010729	positive regulation of hydrogen peroxide biosynthetic process	1	0	1	3	0.04704	0.364666	ENSCHIG00000010151	-
BP	GO:0010956	negative regulation of calcidiol 1-monooxygenase activity	0	1	1	3	0.04704	0.364666	-	ENSCHIG00000016135
BP	GO:0021569	rhombomere 3 development	0	1	1	3	0.04704	0.364666	-	ENSCHIG00000025836
BP	GO:0030718	germ-line stem cell population maintenance	1	0	1	3	0.04704	0.364666	ENSCHIG00000022958	-
BP	GO:0032621	interleukin-18 production	0	1	1	3	0.04704	0.364666	-	ENSCHIG00000020076
BP	GO:0032661	regulation of interleukin-18 production	0	1	1	3	0.04704	0.364666	-	ENSCHIG00000020076
BP	GO:0035502	metanephric part of ureteric bud development	1	0	1	3	0.04704	0.364666	ENSCHIG00000021026	-
BP	GO:0035813	regulation of renal sodium excretion	0	1	1	3	0.04704	0.364666	-	ENSCHIG00000011883
BP	GO:0038180	nerve growth factor signaling pathway	1	0	1	3	0.04704	0.364666	ENSCHIG00000023266	-
BP	GO:0042401	cellular biogenic amine biosynthetic process	1	0	1	3	0.04704	0.364666	ENSCHIG00000017262	-
BP	GO:0042488	positive regulation of odontogenesis of dentin-containing tooth	1	0	1	3	0.04704	0.364666	ENSCHIG00000018003	-
BP	GO:0043305	negative regulation of mast cell degranulation	0	1	1	3	0.04704	0.364666	-	ENSCHIG00000020076
BP	GO:0043313	regulation of neutrophil degranulation	0	1	1	3	0.04704	0.364666	-	ENSCHIG00000014136
BP	GO:0043932	ossification involved in bone remodeling	0	1	1	3	0.04704	0.364666	-	ENSCHIG00000012791
BP	GO:0044026	DNA hypermethylation	0	1	1	3	0.04704	0.364666	-	ENSCHIG00000019747
BP	GO:0048014	Tie signaling pathway	1	0	1	3	0.04704	0.364666	ENSCHIG00000019161	-
BP	GO:0050955	thermoception	1	0	1	3	0.04704	0.364666	ENSCHIG00000012691	-
BP	GO:0050968	detection of chemical stimulus involved in sensory perception of pain	1	0	1	3	0.04704	0.364666	ENSCHIG00000012691	-
BP	GO:0050975	sensory perception of touch	1	0	1	3	0.04704	0.364666	ENSCHIG00000003142	-
BP	GO:0060024	rhythmic synaptic transmission	0	1	1	3	0.04704	0.364666	-	ENSCHIG00000011883
BP	GO:0060298	positive regulation of sarcomere organization	0	1	1	3	0.04704	0.364666	-	ENSCHIG00000011883
BP	GO:0060671	epithelial cell differentiation involved in embryonic placenta development	0	1	1	3	0.04704	0.364666	-	ENSCHIG00000026619
BP	GO:0060672	epithelial cell morphogenesis involved in placental branching	0	1	1	3	0.04704	0.364666	-	ENSCHIG00000026619
BP	GO:0060903	positive regulation of meiosis I	1	0	1	3	0.04704	0.364666	ENSCHIG00000022958	-
BP	GO:0061050	regulation of cell growth involved in cardiac muscle cell development	0	1	1	3	0.04704	0.364666	-	ENSCHIG00000011883
BP	GO:0061182	negative regulation of chondrocyte development	1	0	1	3	0.04704	0.364666	ENSCHIG00000007526	-
BP	GO:0070103	regulation of interleukin-6-mediated signaling pathway	0	1	1	3	0.04704	0.364666	-	ENSCHIG00000016135
BP	GO:0070634	transepithelial ammonium transport	1	0	1	3	0.04704	0.364666	ENSCHIG00000018535	-
BP	GO:0070859	positive regulation of bile acid biosynthetic process	1	0	1	3	0.04704	0.364666	ENSCHIG00000017362	-
BP	GO:0071286	cellular response to magnesium ion	1	0	1	3	0.04704	0.364666	ENSCHIG00000003142	-
BP	GO:0071442	positive regulation of histone H3-K14 acetylation	1	0	1	3	0.04704	0.364666	ENSCHIG00000022958	-
BP	GO:0071603	endothelial cell-cell adhesion	1	0	1	3	0.04704	0.364666	ENSCHIG00000024483	-
BP	GO:0071971	extracellular exosome assembly	0	1	1	3	0.04704	0.364666	-	ENSCHIG00000018782
BP	GO:0072025	distal convoluted tubule development	1	0	1	3	0.04704	0.364666	ENSCHIG00000021026	-
BP	GO:0072221	metanephric distal convoluted tubule development	1	0	1	3	0.04704	0.364666	ENSCHIG00000021026	-
BP	GO:0090283	regulation of protein glycosylation in Golgi	0	1	1	3	0.04704	0.364666	-	ENSCHIG00000023132
BP	GO:0090310	negative regulation of methylation-dependent chromatin silencing	1	0	1	3	0.04704	0.364666	ENSCHIG00000012409	-
BP	GO:0097107	postsynaptic density assembly	0	1	1	3	0.04704	0.364666	-	ENSCHIG00000016778
BP	GO:0097118	neuroligin clustering involved in postsynaptic membrane assembly	0	1	1	3	0.04704	0.364666	-	ENSCHIG00000016778
BP	GO:0098698	postsynaptic specialization assembly	0	1	1	3	0.04704	0.364666	-	ENSCHIG00000016778
BP	GO:1902563	regulation of neutrophil activation	0	1	1	3	0.04704	0.364666	-	ENSCHIG00000014136
BP	GO:1903551	regulation of extracellular exosome assembly	0	1	1	3	0.04704	0.364666	-	ENSCHIG00000018782
BP	GO:1904253	positive regulation of bile acid metabolic process	1	0	1	3	0.04704	0.364666	ENSCHIG00000017362	-
BP	GO:1990511	piRNA biosynthetic process	1	0	1	3	0.04704	0.364666	ENSCHIG00000022958	-
BP	GO:2000697	negative regulation of epithelial cell differentiation involved in kidney development	0	1	1	3	0.04704	0.364666	-	ENSCHIG00000016983
BP	GO:2001023	regulation of response to drug	0	1	1	3	0.04704	0.364666	-	ENSCHIG00000011129
CC	GO:0001772	immunological synapse	0	2	2	26	0.04728	0.364666	-	ENSCHIG00000012319,ENSCHIG00000025007
BP	GO:0006911	phagocytosis, engulfment	0	2	2	22	0.04729	0.364666	-	ENSCHIG00000011250,ENSCHIG00000025358
BP	GO:0042743	hydrogen peroxide metabolic process	1	1	2	22	0.04729	0.364666	ENSCHIG00000010151	ENSCHIG00000012563
BP	GO:0070670	response to interleukin-4	1	1	2	22	0.04729	0.364666	ENSCHIG00000019258	ENSCHIG00000023775
BP	GO:0042698	ovulation cycle	2	1	3	51	0.04734	0.364666	ENSCHIG00000005935,ENSCHIG00000025073	ENSCHIG00000023115
BP	GO:0018212	peptidyl-tyrosine modification	2	5	7	207	0.04737	0.364666	ENSCHIG00000023266,ENSCHIG00000024483	ENSCHIG00000008094,ENSCHIG00000012319,ENSCHIG00000014136,ENSCHIG00000021191,ENSCHIG00000026731
BP	GO:0043367	CD4-positive, alpha-beta T cell differentiation	0	3	3	52	0.04967	0.381531	-	ENSCHIG00000009914,ENSCHIG00000012779,ENSCHIG00000017611
