# Supplementary material for: Comprehensive analysis of mRNAs and miRNAs in the ovarian follicles of uniparous and multiple goats at estrus phase
Source: BMC Genomics. 2020 Mar 30;21:267. doi: 10.1186/s12864-020-6671-4 (PMC7106838; doi:10.1186/s12864-020-6671-4)
Supplement: Supplementary file 5 — Additional file 5. The significant KEGG pathways of DEmRNAs in large and small follicles from uniparous and multiple goats. [file 12864_2020_6671_MOESM5_ESM.xlsx]

## Sheet: Uni-L vs Mul-L
PathwayID	Pathway	Level1	Level2	Up_number	Down_number	DEG_number	total_number	Pvalue	FDR	Up_gene	Down_gene	URL
chx02010	ABC transporters - Capra hircus (goat)	Environmental Information Processing	Membrane transport	5	0	5	58	0.000190069	0.0233785	ENSCHIG00000022733,ENSCHIG00000019371,ENSCHIG00000021072,ENSCHIG00000022427,ENSCHIG00000016664	-	http://www.kegg.jp/kegg-bin/show_pathway?map02010/K05673%09%23FFFFFF,red/K05646%09%23FFFFFF,red/K05672%09%23FFFFFF,red/K05680%09%23FFFFFF,red/
chx05204	Chemical carcinogenesis - Capra hircus (goat)	Human Diseases	Cancers: Overview	5	0	5	79	0.000801724	0.0424801	ENSCHIG00000022816,ENSCHIG00000014568,ENSCHIG00000016769,ENSCHIG00000019693,ENSCHIG00000010489	-	http://www.kegg.jp/kegg-bin/show_pathway?map05204/K07413%09%23FFFFFF,red/K00129%09%23FFFFFF,red/K17720%09%23FFFFFF,red/K00699%09%23FFFFFF,red/
chx00340	Histidine metabolism - Capra hircus (goat)	Metabolism	Amino acid metabolism	3	0	3	22	0.0010361	0.0424801	ENSCHIG00000023934,ENSCHIG00000016769,ENSCHIG00000019018	-	http://www.kegg.jp/kegg-bin/show_pathway?map00340/K00129%09%23FFFFFF,red/K11182%09%23FFFFFF,red/K01468%09%23FFFFFF,red/
chx00140	Steroid hormone biosynthesis - Capra hircus (goat)	Metabolism	Lipid metabolism	4	0	4	62	0.0025398	0.062479	ENSCHIG00000022816,ENSCHIG00000014568,ENSCHIG00000010489,ENSCHIG00000010531	-	http://www.kegg.jp/kegg-bin/show_pathway?map00140/K07413%09%23FFFFFF,red/K00513%09%23FFFFFF,red/K00699%09%23FFFFFF,red/
chx00982	Drug metabolism - cytochrome P450 - Capra hircus (goat)	Metabolism	Xenobiotics biodegradation and metabolism	4	0	4	62	0.0025398	0.062479	ENSCHIG00000022816,ENSCHIG00000016769,ENSCHIG00000010489,ENSCHIG00000011059	-	http://www.kegg.jp/kegg-bin/show_pathway?map00982/K00129%09%23FFFFFF,red/K00485%09%23FFFFFF,red/K00699%09%23FFFFFF,red/
chx00830	Retinol metabolism - Capra hircus (goat)	Metabolism	Metabolism of cofactors and vitamins	4	0	4	68	0.0035543	0.0728631	ENSCHIG00000022816,ENSCHIG00000014568,ENSCHIG00000019693,ENSCHIG00000010489	-	http://www.kegg.jp/kegg-bin/show_pathway?map00830/K07413%09%23FFFFFF,red/K17720%09%23FFFFFF,red/K00699%09%23FFFFFF,red/
chx04610	Complement and coagulation cascades - Capra hircus (goat)	Organismal Systems	Immune system	3	1	4	82	0.00691837	0.11571	ENSCHIG00000013903,ENSCHIG00000017391,ENSCHIG00000025838	ENSCHIG00000014396	http://www.kegg.jp/kegg-bin/show_pathway?map04610/K01321%09%23FFFFFF,red/K03913%09%23FFFFFF,red/K03997%09%23FFFFFF,red/K01332%09%23FFFFFF,green/
chx05323	Rheumatoid arthritis - Capra hircus (goat)	Human Diseases	Immune diseases	0	4	4	84	0.00752583	0.11571	-	ENSCHIG00000014322,ENSCHIG00000016688,ENSCHIG00000025614,ENSCHIG00000018311	http://www.kegg.jp/kegg-bin/show_pathway?map05323/K12499%09%23FFFFFF,green/K03157%09%23FFFFFF,green/K05147%09%23FFFFFF,green/K14379%09%23FFFFFF,green/
chx04974	Protein digestion and absorption - Capra hircus (goat)	Organismal Systems	Digestive system	4	0	4	87	0.00850131	0.116185	ENSCHIG00000006800,ENSCHIG00000021200,ENSCHIG00000018630,ENSCHIG00000023254	-	http://www.kegg.jp/kegg-bin/show_pathway?map04974/K01291%09%23FFFFFF,red/K06002%09%23FFFFFF,red/K06238%09%23FFFFFF,red/
chx04064	NF-kappa B signaling pathway - Capra hircus (goat)	Environmental Information Processing	Signal transduction	0	4	4	90	0.00955618	0.117541	-	ENSCHIG00000017513,ENSCHIG00000025704,ENSCHIG00000025614,ENSCHIG00000018311	http://www.kegg.jp/kegg-bin/show_pathway?map04064/K16062%09%23FFFFFF,green/K03157%09%23FFFFFF,green/K05147%09%23FFFFFF,green/K07371%09%23FFFFFF,green/
chx00053	Ascorbate and aldarate metabolism - Capra hircus (goat)	Metabolism	Carbohydrate metabolism	2	0	2	21	0.0157953	0.17662	ENSCHIG00000022816,ENSCHIG00000010489	-	http://www.kegg.jp/kegg-bin/show_pathway?map00053/K00699%09%23FFFFFF,red/
chx00531	Glycosaminoglycan degradation - Capra hircus (goat)	Metabolism	Glycan biosynthesis and metabolism	2	0	2	22	0.0172712	0.17703	ENSCHIG00000020009,ENSCHIG00000007017	-	http://www.kegg.jp/kegg-bin/show_pathway?map00531/K07965%09%23FFFFFF,red/K01197%09%23FFFFFF,red/
chx00360	Phenylalanine metabolism - Capra hircus (goat)	Metabolism	Amino acid metabolism	2	0	2	23	0.0188034	0.177909	ENSCHIG00000018129,ENSCHIG00000016769	-	http://www.kegg.jp/kegg-bin/show_pathway?map00360/K00500%09%23FFFFFF,red/K00129%09%23FFFFFF,red/
chx05412	Arrhythmogenic right ventricular cardiomyopathy (ARVC) - Capra hircus (goat)	Human Diseases	Cardiovascular diseases	3	0	3	67	0.0238927	0.195814	ENSCHIG00000007908,ENSCHIG00000015754,ENSCHIG00000015584	-	http://www.kegg.jp/kegg-bin/show_pathway?map05412/K04868%09%23FFFFFF,red/K04871%09%23FFFFFF,red/K04861%09%23FFFFFF,red/
chx00980	Metabolism of xenobiotics by cytochrome P450 - Capra hircus (goat)	Metabolism	Xenobiotics biodegradation and metabolism	3	0	3	67	0.0238927	0.195814	ENSCHIG00000022816,ENSCHIG00000010489,ENSCHIG00000016769	-	http://www.kegg.jp/kegg-bin/show_pathway?map00980/K00129%09%23FFFFFF,red/K00699%09%23FFFFFF,red/
chx00040	Pentose and glucuronate interconversions - Capra hircus (goat)	Metabolism	Carbohydrate metabolism	2	0	2	27	0.0254718	0.195814	ENSCHIG00000022816,ENSCHIG00000010489	-	http://www.kegg.jp/kegg-bin/show_pathway?map00040/K00699%09%23FFFFFF,red/
chx04260	Cardiac muscle contraction - Capra hircus (goat)	Organismal Systems	Circulatory system	3	0	3	75	0.0319528	0.228507	ENSCHIG00000007908,ENSCHIG00000015754,ENSCHIG00000015584	-	http://www.kegg.jp/kegg-bin/show_pathway?map04260/K04868%09%23FFFFFF,red/K04871%09%23FFFFFF,red/K04861%09%23FFFFFF,red/
chx05020	Prion diseases - Capra hircus (goat)	Human Diseases	Neurodegenerative diseases	1	1	2	32	0.03494	0.228507	ENSCHIG00000025838	ENSCHIG00000016688	http://www.kegg.jp/kegg-bin/show_pathway?map05020/K12499%09%23FFFFFF,green/K03997%09%23FFFFFF,red/
chx05410	Hypertrophic cardiomyopathy (HCM) - Capra hircus (goat)	Human Diseases	Cardiovascular diseases	3	0	3	78	0.0352979	0.228507	ENSCHIG00000007908,ENSCHIG00000015754,ENSCHIG00000015584	-	http://www.kegg.jp/kegg-bin/show_pathway?map05410/K04868%09%23FFFFFF,red/K04871%09%23FFFFFF,red/K04861%09%23FFFFFF,red/
chx05414	Dilated cardiomyopathy (DCM) - Capra hircus (goat)	Human Diseases	Cardiovascular diseases	3	0	3	80	0.0376246	0.231392	ENSCHIG00000007908,ENSCHIG00000015754,ENSCHIG00000015584	-	http://www.kegg.jp/kegg-bin/show_pathway?map05414/K04868%09%23FFFFFF,red/K04871%09%23FFFFFF,red/K04861%09%23FFFFFF,red/
chx00860	Porphyrin and chlorophyll metabolism - Capra hircus (goat)	Metabolism	Metabolism of cofactors and vitamins	2	0	2	37	0.0455463	0.266771	ENSCHIG00000022816,ENSCHIG00000010489	-	http://www.kegg.jp/kegg-bin/show_pathway?map00860/K00699%09%23FFFFFF,red/

## Sheet: Uni-S vs Mul-S
PathwayID	Pathway	Level1	Level2	Up_number	Down_number	DEG_number	total_number	Pvalue	FDR	Up_gene	Down_gene	URL
chx05150	Staphylococcus aureus infection - Capra hircus (goat)	Human Diseases	Infectious diseases: Bacterial	0	9	9	47	2.43289e-08	5.10906e-06	-	ENSCHIG00000024710,ENSCHIG00000014170,ENSCHIG00000011222,ENSCHIG00000009552,ENSCHIG00000012038,ENSCHIG00000014136,ENSCHIG00000027171,ENSCHIG00000007888,ENSCHIG00000009464	http://www.kegg.jp/kegg-bin/show_pathway?map05150/K04279%09%23FFFFFF,green/K06513%09%23FFFFFF,green/K06461%09%23FFFFFF,green/K03988%09%23FFFFFF,green/K06464%09%23FFFFFF,green/K03986%09%23FFFFFF,green/K06544%09%23FFFFFF,green/K06752%09%23FFFFFF,green/K12560%09%23FFFFFF,green/
chx04145	Phagosome - Capra hircus (goat)	Cellular Processes	Transport and catabolism	1	11	12	152	2.69871e-06	0.000283365	ENSCHIG00000024483	ENSCHIG00000014170,ENSCHIG00000025069,ENSCHIG00000023775,ENSCHIG00000020875,ENSCHIG00000014136,ENSCHIG00000012563,ENSCHIG00000027171,ENSCHIG00000011250,ENSCHIG00000007888,ENSCHIG00000025088,ENSCHIG00000009464	http://www.kegg.jp/kegg-bin/show_pathway?map04145/K21421%09%23FFFFFF,green/K06560%09%23FFFFFF,green/K06513%09%23FFFFFF,green/K08010%09%23FFFFFF,green/K06461%09%23FFFFFF,green/K06259%09%23FFFFFF,green/K06558%09%23FFFFFF,green/K01365%09%23FFFFFF,green/K06464%09%23FFFFFF,green/K04659%09%23FFFFFF,red/K06752%09%23FFFFFF,green/K12560%09%23FFFFFF,green/
chx04913	Ovarian steroidogenesis - Capra hircus (goat)	Organismal Systems	Endocrine system	6	1	7	46	4.67568e-06	0.000327297	ENSCHIG00000015158,ENSCHIG00000020217,ENSCHIG00000017362,ENSCHIG00000005935,ENSCHIG00000022151,ENSCHIG00000005308	ENSCHIG00000023024	http://www.kegg.jp/kegg-bin/show_pathway?map04913/K00070%09%23FFFFFF,red/K00512%09%23FFFFFF,red/K04248%09%23FFFFFF,red/K00498%09%23FFFFFF,red/K00461%09%23FFFFFF,green/K16931%09%23FFFFFF,red/
chx04640	Hematopoietic cell lineage - Capra hircus (goat)	Organismal Systems	Immune system	1	7	8	90	5.59259e-05	0.00251505	ENSCHIG00000012291	ENSCHIG00000014170,ENSCHIG00000026731,ENSCHIG00000025069,ENSCHIG00000024747,ENSCHIG00000021178,ENSCHIG00000021427,ENSCHIG00000009464	http://www.kegg.jp/kegg-bin/show_pathway?map04640/K05090%09%23FFFFFF,green/K05405%09%23FFFFFF,red/K06448%09%23FFFFFF,green/K06461%09%23FFFFFF,green/K06259%09%23FFFFFF,green/K06752%09%23FFFFFF,green/
chx04934	Cushing's syndrome - Capra hircus (goat)	Human Diseases	Endocrine and metabolic diseases	6	4	10	145	5.98821e-05	0.00251505	ENSCHIG00000015158,ENSCHIG00000005308,ENSCHIG00000006175,ENSCHIG00000020217,ENSCHIG00000017362,ENSCHIG00000022151	ENSCHIG00000025845,ENSCHIG00000014378,ENSCHIG00000016384,ENSCHIG00000014632	http://www.kegg.jp/kegg-bin/show_pathway?map04934/K01558%09%23FFFFFF,green/K04685%09%23FFFFFF,green/K00070%09%23FFFFFF,red/K00512%09%23FFFFFF,red/K00444%09%23FFFFFF,green/K00572%09%23FFFFFF,green/K00498%09%23FFFFFF,red/K04200%09%23FFFFFF,red/K16931%09%23FFFFFF,red/
chx05202	Transcriptional misregulation in cancer - Capra hircus (goat)	Human Diseases	Cancers: Overview	4	6	10	178	0.000324184	0.0100011	ENSCHIG00000012291,ENSCHIG00000011819,ENSCHIG00000023266,ENSCHIG00000017882	ENSCHIG00000016051,ENSCHIG00000014170,ENSCHIG00000026731,ENSCHIG00000016983,ENSCHIG00000019747,ENSCHIG00000016384	http://www.kegg.jp/kegg-bin/show_pathway?map05202/K05413%09%23FFFFFF,green/K05090%09%23FFFFFF,green/K09438%09%23FFFFFF,green/K01558%09%23FFFFFF,green/K06461%09%23FFFFFF,green/K03176%09%23FFFFFF,red/K04402%09%23FFFFFF,red/K01403%09%23FFFFFF,green/K05405%09%23FFFFFF,red/K09109%09%23FFFFFF,red/
chx04927	Cortisol synthesis and secretion - Capra hircus (goat)	Organismal Systems	Endocrine system	6	0	6	63	0.00033337	0.0100011	ENSCHIG00000015158,ENSCHIG00000020217,ENSCHIG00000017362,ENSCHIG00000022151,ENSCHIG00000005308,ENSCHIG00000006175	-	http://www.kegg.jp/kegg-bin/show_pathway?map04927/K00070%09%23FFFFFF,red/K00512%09%23FFFFFF,red/K00498%09%23FFFFFF,red/K04200%09%23FFFFFF,red/K16931%09%23FFFFFF,red/
chx04060	Cytokine-cytokine receptor interaction - Capra hircus (goat)	Environmental Information Processing	Signaling molecules and interaction	3	10	13	290	0.000393988	0.0103422	ENSCHIG00000012291,ENSCHIG00000011515,ENSCHIG00000017390	ENSCHIG00000010864,ENSCHIG00000026450,ENSCHIG00000011742,ENSCHIG00000026731,ENSCHIG00000020113,ENSCHIG00000003017,ENSCHIG00000023547,ENSCHIG00000015087,ENSCHIG00000010448,ENSCHIG00000023226	http://www.kegg.jp/kegg-bin/show_pathway?map04060/K05090%09%23FFFFFF,green/K05081%09%23FFFFFF,green/K12964%09%23FFFFFF,green/K05471%09%23FFFFFF,green/K04176%09%23FFFFFF,green/K10029%09%23FFFFFF,green/K05407%09%23FFFFFF,green/K05438%09%23FFFFFF,red/K05405%09%23FFFFFF,red/K04738%09%23FFFFFF,green/K05062%09%23FFFFFF,green/K05171%09%23FFFFFF,red/
chx05144	Malaria - Capra hircus (goat)	Human Diseases	Infectious diseases: Parasitic	2	3	5	49	0.000769022	0.0179438	ENSCHIG00000012291,ENSCHIG00000024483	ENSCHIG00000018782,ENSCHIG00000025069,ENSCHIG00000014136	http://www.kegg.jp/kegg-bin/show_pathway?map05144/K06464%09%23FFFFFF,green/K05405%09%23FFFFFF,red/K06259%09%23FFFFFF,green/K04659%09%23FFFFFF,red/K06257%09%23FFFFFF,green/
chx05340	Primary immunodeficiency - Capra hircus (goat)	Human Diseases	Immune diseases	1	3	4	32	0.00122358	0.0256951	ENSCHIG00000012409	ENSCHIG00000019446,ENSCHIG00000021191,ENSCHIG00000012319	http://www.kegg.jp/kegg-bin/show_pathway?map05340/K07370%09%23FFFFFF,green/K07360%09%23FFFFFF,green/K08060%09%23FFFFFF,green/K10989%09%23FFFFFF,red/
chx04380	Osteoclast differentiation - Capra hircus (goat)	Organismal Systems	Development	0	7	7	113	0.00146389	0.027947	-	ENSCHIG00000008094,ENSCHIG00000026731,ENSCHIG00000019747,ENSCHIG00000017908,ENSCHIG00000021191,ENSCHIG00000027171,ENSCHIG00000025088	http://www.kegg.jp/kegg-bin/show_pathway?map04380/K05090%09%23FFFFFF,green/K09438%09%23FFFFFF,green/K07370%09%23FFFFFF,green/K08010%09%23FFFFFF,green/K06512%09%23FFFFFF,green/K14378%09%23FFFFFF,green/K12560%09%23FFFFFF,green/
chx05140	Leishmaniasis - Capra hircus (goat)	Human Diseases	Infectious diseases: Parasitic	0	5	5	66	0.00294245	0.0475129	-	ENSCHIG00000014170,ENSCHIG00000014136,ENSCHIG00000012563,ENSCHIG00000025088,ENSCHIG00000009464	http://www.kegg.jp/kegg-bin/show_pathway?map05140/K21421%09%23FFFFFF,green/K06464%09%23FFFFFF,green/K08010%09%23FFFFFF,green/K06461%09%23FFFFFF,green/K06752%09%23FFFFFF,green/
chx01523	Antifolate resistance - Capra hircus (goat)	Human Diseases	Drug resistance: Antineoplastic	1	3	4	41	0.00310609	0.0475129	ENSCHIG00000012291	ENSCHIG00000013438,ENSCHIG00000026821,ENSCHIG00000013314	http://www.kegg.jp/kegg-bin/show_pathway?map01523/K13649%09%23FFFFFF,green/K05673%09%23FFFFFF,green/K05405%09%23FFFFFF,red/K00600%09%23FFFFFF,green/
chx05133	Pertussis - Capra hircus (goat)	Human Diseases	Infectious diseases: Bacterial	1	4	5	68	0.00335144	0.0475129	ENSCHIG00000012291	ENSCHIG00000024710,ENSCHIG00000014170,ENSCHIG00000011222,ENSCHIG00000014136	http://www.kegg.jp/kegg-bin/show_pathway?map05133/K06464%09%23FFFFFF,green/K05405%09%23FFFFFF,red/K03986%09%23FFFFFF,green/K06461%09%23FFFFFF,green/K03988%09%23FFFFFF,green/
chx04672	Intestinal immune network for IgA production - Capra hircus (goat)	Organismal Systems	Immune system	2	2	4	42	0.00339378	0.0475129	ENSCHIG00000012291,ENSCHIG00000012409	ENSCHIG00000016051,ENSCHIG00000009464	http://www.kegg.jp/kegg-bin/show_pathway?map04672/K05413%09%23FFFFFF,green/K05405%09%23FFFFFF,red/K06752%09%23FFFFFF,green/K10989%09%23FFFFFF,red/
chx05152	Tuberculosis - Capra hircus (goat)	Human Diseases	Infectious diseases: Bacterial	1	7	8	170	0.0038691	0.0483129	ENSCHIG00000012291	ENSCHIG00000019446,ENSCHIG00000021681,ENSCHIG00000014170,ENSCHIG00000023775,ENSCHIG00000014136,ENSCHIG00000027171,ENSCHIG00000009464	http://www.kegg.jp/kegg-bin/show_pathway?map05152/K06560%09%23FFFFFF,green/K06461%09%23FFFFFF,green/K08060%09%23FFFFFF,green/K04718%09%23FFFFFF,green/K05405%09%23FFFFFF,red/K06464%09%23FFFFFF,green/K06752%09%23FFFFFF,green/K12560%09%23FFFFFF,green/
chx04670	Leukocyte transendothelial migration - Capra hircus (goat)	Organismal Systems	Immune system	1	5	6	101	0.00391105	0.0483129	ENSCHIG00000024911	ENSCHIG00000014136,ENSCHIG00000014170,ENSCHIG00000012563,ENSCHIG00000016983,ENSCHIG00000025088	http://www.kegg.jp/kegg-bin/show_pathway?map04670/K21421%09%23FFFFFF,green/K12756%09%23FFFFFF,red/K01403%09%23FFFFFF,green/K06464%09%23FFFFFF,green/K08010%09%23FFFFFF,green/K06461%09%23FFFFFF,green/
chx05418	Fluid shear stress and atherosclerosis - Capra hircus (goat)	Human Diseases	Cardiovascular diseases	2	5	7	138	0.00450951	0.0526109	ENSCHIG00000008585,ENSCHIG00000006022	ENSCHIG00000018782,ENSCHIG00000016983,ENSCHIG00000020875,ENSCHIG00000011883,ENSCHIG00000025088	http://www.kegg.jp/kegg-bin/show_pathway?map05418/K01403%09%23FFFFFF,green/K16366%09%23FFFFFF,green/K08010%09%23FFFFFF,green/K00799%09%23FFFFFF,red/K06257%09%23FFFFFF,green/K01365%09%23FFFFFF,green/
chx04610	Complement and coagulation cascades - Capra hircus (goat)	Organismal Systems	Immune system	0	5	5	82	0.00743052	0.0821269	-	ENSCHIG00000024710,ENSCHIG00000014170,ENSCHIG00000011222,ENSCHIG00000018353,ENSCHIG00000014136	http://www.kegg.jp/kegg-bin/show_pathway?map04610/K06464%09%23FFFFFF,green/K03986%09%23FFFFFF,green/K06461%09%23FFFFFF,green/K03985%09%23FFFFFF,green/K03988%09%23FFFFFF,green/
chx05323	Rheumatoid arthritis - Capra hircus (goat)	Human Diseases	Immune diseases	1	4	5	84	0.0082108	0.0862133	ENSCHIG00000012291	ENSCHIG00000016051,ENSCHIG00000020875,ENSCHIG00000014136,ENSCHIG00000009464	http://www.kegg.jp/kegg-bin/show_pathway?map05323/K05413%09%23FFFFFF,green/K06464%09%23FFFFFF,green/K05405%09%23FFFFFF,red/K06752%09%23FFFFFF,green/K01365%09%23FFFFFF,green/
chx05217	Basal cell carcinoma - Capra hircus (goat)	Human Diseases	Cancers: Specific types	1	3	4	57	0.0100854	0.100854	ENSCHIG00000011819	ENSCHIG00000014378,ENSCHIG00000016384,ENSCHIG00000014632	http://www.kegg.jp/kegg-bin/show_pathway?map05217/K01558%09%23FFFFFF,green/K00572%09%23FFFFFF,green/K00444%09%23FFFFFF,green/K04402%09%23FFFFFF,red/
chx05020	Prion diseases - Capra hircus (goat)	Human Diseases	Neurodegenerative diseases	1	2	3	32	0.0116506	0.11121	ENSCHIG00000012291	ENSCHIG00000024710,ENSCHIG00000011222	http://www.kegg.jp/kegg-bin/show_pathway?map05020/K05405%09%23FFFFFF,red/K03986%09%23FFFFFF,green/K03988%09%23FFFFFF,green/
chx00140	Steroid hormone biosynthesis - Capra hircus (goat)	Metabolism	Lipid metabolism	4	0	4	62	0.0134537	0.122838	ENSCHIG00000015158,ENSCHIG00000020217,ENSCHIG00000022151,ENSCHIG00000005308	-	http://www.kegg.jp/kegg-bin/show_pathway?map00140/K00070%09%23FFFFFF,red/K00512%09%23FFFFFF,red/K00498%09%23FFFFFF,red/
chx04066	HIF-1 signaling pathway - Capra hircus (goat)	Environmental Information Processing	Signal transduction	2	3	5	97	0.0147045	0.128665	ENSCHIG00000012291,ENSCHIG00000019161	ENSCHIG00000011883,ENSCHIG00000024851,ENSCHIG00000012563	http://www.kegg.jp/kegg-bin/show_pathway?map04066/K21421%09%23FFFFFF,green/K16366%09%23FFFFFF,green/K05405%09%23FFFFFF,red/K05466%09%23FFFFFF,red/K00844%09%23FFFFFF,green/
chx04514	Cell adhesion molecules (CAMs) - Capra hircus (goat)	Environmental Information Processing	Signaling molecules and interaction	0	6	6	136	0.0158891	0.129724	-	ENSCHIG00000016051,ENSCHIG00000018782,ENSCHIG00000014136,ENSCHIG00000014170,ENSCHIG00000009552,ENSCHIG00000009464	http://www.kegg.jp/kegg-bin/show_pathway?map04514/K05413%09%23FFFFFF,green/K06464%09%23FFFFFF,green/K06461%09%23FFFFFF,green/K06544%09%23FFFFFF,green/K06257%09%23FFFFFF,green/K06752%09%23FFFFFF,green/
chx05200	Pathways in cancer - Capra hircus (goat)	Human Diseases	Cancers: Overview	5	9	14	496	0.0160611	0.129724	ENSCHIG00000012291,ENSCHIG00000011819,ENSCHIG00000008585,ENSCHIG00000023266,ENSCHIG00000006022	ENSCHIG00000025845,ENSCHIG00000010347,ENSCHIG00000011742,ENSCHIG00000014378,ENSCHIG00000026731,ENSCHIG00000016983,ENSCHIG00000019747,ENSCHIG00000016384,ENSCHIG00000014632	http://www.kegg.jp/kegg-bin/show_pathway?map05200/K05090%09%23FFFFFF,green/K09438%09%23FFFFFF,green/K01558%09%23FFFFFF,green/K04685%09%23FFFFFF,green/K03176%09%23FFFFFF,red/K00444%09%23FFFFFF,green/K04402%09%23FFFFFF,red/K01403%09%23FFFFFF,green/K00572%09%23FFFFFF,green/K00799%09%23FFFFFF,red/K05405%09%23FFFFFF,red/K04738%09%23FFFFFF,green/K10132%09%23FFFFFF,green/
chx00980	Metabolism of xenobiotics by cytochrome P450 - Capra hircus (goat)	Metabolism	Xenobiotics biodegradation and metabolism	3	1	4	67	0.0174638	0.135829	ENSCHIG00000025317,ENSCHIG00000008585,ENSCHIG00000006022	ENSCHIG00000022245	http://www.kegg.jp/kegg-bin/show_pathway?map00980/K00799%09%23FFFFFF,red/K13980%09%23FFFFFF,red/K07420%09%23FFFFFF,green/
chx04612	Antigen processing and presentation - Capra hircus (goat)	Organismal Systems	Immune system	0	4	4	68	0.0183458	0.136256	-	ENSCHIG00000019446,ENSCHIG00000020875,ENSCHIG00000005544,ENSCHIG00000009464	http://www.kegg.jp/kegg-bin/show_pathway?map04612/K08059%09%23FFFFFF,green/K08060%09%23FFFFFF,green/K06752%09%23FFFFFF,green/K01365%09%23FFFFFF,green/
chx04014	Ras signaling pathway - Capra hircus (goat)	Environmental Information Processing	Signal transduction	4	4	8	225	0.0191843	0.136256	ENSCHIG00000023266,ENSCHIG00000019161,ENSCHIG00000010017,ENSCHIG00000010501	ENSCHIG00000026731,ENSCHIG00000018265,ENSCHIG00000025007,ENSCHIG00000012319	http://www.kegg.jp/kegg-bin/show_pathway?map04014/K05090%09%23FFFFFF,green/K07362%09%23FFFFFF,green/K05466%09%23FFFFFF,red/K03176%09%23FFFFFF,red/K04163%09%23FFFFFF,green/K07360%09%23FFFFFF,green/K17632%09%23FFFFFF,red/K01047%09%23FFFFFF,red/
chx05205	Proteoglycans in cancer - Capra hircus (goat)	Human Diseases	Cancers: Overview	0	7	7	183	0.0194652	0.136256	-	ENSCHIG00000018782,ENSCHIG00000014378,ENSCHIG00000016983,ENSCHIG00000018353,ENSCHIG00000020875,ENSCHIG00000016384,ENSCHIG00000014632	http://www.kegg.jp/kegg-bin/show_pathway?map05205/K01558%09%23FFFFFF,green/K01403%09%23FFFFFF,green/K00572%09%23FFFFFF,green/K03985%09%23FFFFFF,green/K06257%09%23FFFFFF,green/K00444%09%23FFFFFF,green/K01365%09%23FFFFFF,green/
chx04973	Carbohydrate digestion and absorption - Capra hircus (goat)	Organismal Systems	Digestive system	0	3	3	42	0.0242144	0.164033	-	ENSCHIG00000010515,ENSCHIG00000018753,ENSCHIG00000024851	http://www.kegg.jp/kegg-bin/show_pathway?map04973/K08143%09%23FFFFFF,green/K00844%09%23FFFFFF,green/
chx00260	Glycine, serine and threonine metabolism - Capra hircus (goat)	Metabolism	Amino acid metabolism	2	1	3	44	0.0273431	0.170051	ENSCHIG00000021924,ENSCHIG00000026057	ENSCHIG00000013438	http://www.kegg.jp/kegg-bin/show_pathway?map00260/K00315%09%23FFFFFF,red/K15789%09%23FFFFFF,red/K00600%09%23FFFFFF,green/
chx05332	Graft-versus-host disease - Capra hircus (goat)	Human Diseases	Immune diseases	1	2	3	44	0.0273431	0.170051	ENSCHIG00000012291	ENSCHIG00000016051,ENSCHIG00000009464	http://www.kegg.jp/kegg-bin/show_pathway?map05332/K05413%09%23FFFFFF,green/K05405%09%23FFFFFF,red/K06752%09%23FFFFFF,green/
chx04917	Prolactin signaling pathway - Capra hircus (goat)	Organismal Systems	Endocrine system	3	1	4	77	0.027532	0.170051	ENSCHIG00000015158,ENSCHIG00000005935,ENSCHIG00000005308	ENSCHIG00000010864	http://www.kegg.jp/kegg-bin/show_pathway?map04917/K05081%09%23FFFFFF,green/K00512%09%23FFFFFF,red/K04248%09%23FFFFFF,red/
chx05410	Hypertrophic cardiomyopathy (HCM) - Capra hircus (goat)	Human Diseases	Cardiovascular diseases	3	1	4	78	0.0286944	0.172167	ENSCHIG00000012291,ENSCHIG00000020498,ENSCHIG00000023040	ENSCHIG00000011883	http://www.kegg.jp/kegg-bin/show_pathway?map05410/K04860%09%23FFFFFF,red/K16366%09%23FFFFFF,green/K05405%09%23FFFFFF,red/K12044%09%23FFFFFF,red/
chx04080	Neuroactive ligand-receptor interaction - Capra hircus (goat)	Environmental Information Processing	Signaling molecules and interaction	4	5	9	294	0.031524	0.18389	ENSCHIG00000005935,ENSCHIG00000006175,ENSCHIG00000011515,ENSCHIG00000014013	ENSCHIG00000010864,ENSCHIG00000012038,ENSCHIG00000011129,ENSCHIG00000018265,ENSCHIG00000023226	http://www.kegg.jp/kegg-bin/show_pathway?map04080/K04279%09%23FFFFFF,green/K05081%09%23FFFFFF,green/K04248%09%23FFFFFF,red/K04163%09%23FFFFFF,green/K05175%09%23FFFFFF,green/K05438%09%23FFFFFF,red/K04200%09%23FFFFFF,red/K05197%09%23FFFFFF,red/K05062%09%23FFFFFF,green/
chx04657	IL-17 signaling pathway - Capra hircus (goat)	Organismal Systems	Immune system	1	3	4	82	0.033633	0.19089	ENSCHIG00000012291	ENSCHIG00000026621,ENSCHIG00000016983,ENSCHIG00000016845	http://www.kegg.jp/kegg-bin/show_pathway?map04657/K01403%09%23FFFFFF,green/K05405%09%23FFFFFF,red/K21128%09%23FFFFFF,green/K21127%09%23FFFFFF,green/
chx05134	Legionellosis - Capra hircus (goat)	Human Diseases	Infectious diseases: Bacterial	1	2	3	49	0.0360594	0.196731	ENSCHIG00000012291	ENSCHIG00000014170,ENSCHIG00000014136	http://www.kegg.jp/kegg-bin/show_pathway?map05134/K06464%09%23FFFFFF,green/K05405%09%23FFFFFF,red/K06461%09%23FFFFFF,green/
chx05225	Hepatocellular carcinoma - Capra hircus (goat)	Human Diseases	Cancers: Specific types	3	3	6	165	0.0365357	0.196731	ENSCHIG00000006022,ENSCHIG00000011819,ENSCHIG00000008585	ENSCHIG00000016384,ENSCHIG00000014632,ENSCHIG00000014378	http://www.kegg.jp/kegg-bin/show_pathway?map05225/K01558%09%23FFFFFF,green/K00572%09%23FFFFFF,green/K00799%09%23FFFFFF,red/K00444%09%23FFFFFF,green/K04402%09%23FFFFFF,red/
chx04974	Protein digestion and absorption - Capra hircus (goat)	Organismal Systems	Digestive system	2	2	4	87	0.0404616	0.212424	ENSCHIG00000014528,ENSCHIG00000016267	ENSCHIG00000022634,ENSCHIG00000018108	http://www.kegg.jp/kegg-bin/show_pathway?map04974/K04945%09%23FFFFFF,green/K06002%09%23FFFFFF,red/K04916%09%23FFFFFF,green/
chx00340	Histidine metabolism - Capra hircus (goat)	Metabolism	Amino acid metabolism	2	0	2	22	0.04171	0.213637	ENSCHIG00000023934,ENSCHIG00000017262	-	http://www.kegg.jp/kegg-bin/show_pathway?map00340/K01468%09%23FFFFFF,red/K01590%09%23FFFFFF,red/
chx04064	NF-kappa B signaling pathway - Capra hircus (goat)	Environmental Information Processing	Signal transduction	0	4	4	90	0.0449099	0.216772	-	ENSCHIG00000026450,ENSCHIG00000025007,ENSCHIG00000021191,ENSCHIG00000012319	http://www.kegg.jp/kegg-bin/show_pathway?map04064/K07370%09%23FFFFFF,green/K07362%09%23FFFFFF,green/K07360%09%23FFFFFF,green/K12964%09%23FFFFFF,green/
chx05146	Amoebiasis - Capra hircus (goat)	Human Diseases	Infectious diseases: Parasitic	1	3	4	90	0.0449099	0.216772	ENSCHIG00000012291	ENSCHIG00000014170,ENSCHIG00000006621,ENSCHIG00000014136	http://www.kegg.jp/kegg-bin/show_pathway?map05146/K04637%09%23FFFFFF,green/K06464%09%23FFFFFF,green/K05405%09%23FFFFFF,red/K06461%09%23FFFFFF,green/
chx04925	Aldosterone synthesis and secretion - Capra hircus (goat)	Organismal Systems	Endocrine system	4	0	4	91	0.0464512	0.216772	ENSCHIG00000006175,ENSCHIG00000020217,ENSCHIG00000017362,ENSCHIG00000022151	-	http://www.kegg.jp/kegg-bin/show_pathway?map04925/K00070%09%23FFFFFF,red/K04200%09%23FFFFFF,red/K00498%09%23FFFFFF,red/K16931%09%23FFFFFF,red/
chx04916	Melanogenesis - Capra hircus (goat)	Organismal Systems	Endocrine system	0	4	4	91	0.0464512	0.216772	-	ENSCHIG00000014378,ENSCHIG00000011883,ENSCHIG00000016384,ENSCHIG00000014632	http://www.kegg.jp/kegg-bin/show_pathway?map04916/K01558%09%23FFFFFF,green/K00572%09%23FFFFFF,green/K16366%09%23FFFFFF,green/K00444%09%23FFFFFF,green/
